# Supplementary material for: Towards resolution of the intron retention paradox in breast cancer
Source: Breast Cancer Res. 2022 Dec 29;24:100. doi: 10.1186/s13058-022-01593-1 (PMC9798573; doi:10.1186/s13058-022-01593-1)
Supplement: Supplementary file 2 — Additional file 2. Correlated analysis between IR frequencies and normalized gene counts from the TCGA-BRCA cohort. [file 13058_2022_1593_MOESM2_ESM.txt]

Correlated analysis between IR frequencies and normalized gene counts from the TCGA-BRCA cohort
gene_id	lm_Estimate	lm_Std._Error	lm_t_value	lm_pvalue	lm_r_squared	corr_pearson	corr_spearman	corr_kendall
ENSG00000000003	0.009043269720898745	0.016482154136477193	0.5486703768219707	0.5834324342526664	4.93263427513178e-4	0.022209534608208115	0.028276095673838625	0.019944575283926746
ENSG00000000005	0.029504719092715802	0.006191504069403687	4.7653556812662234	2.359037455606655e-6	0.03589111043994258	0.18944949311080925	0.20766279704018795	0.138926084049216
ENSG00000000419	-0.14258650686313099	0.030678560394749952	-4.647757425003943	4.114784672893755e-6	0.03420138169855437	-0.18493615573639027	-0.2095222878416593	-0.1429610892535114
ENSG00000000457	0.06802500617297623	0.03152102492155624	2.158083575716983	0.031310877918703815	0.007577107654094384	0.08704658324192999	0.07408474698528816	0.04971163989759853
ENSG00000000460	-0.018913935287773728	0.020567922794185383	-0.9195841250979782	0.35815361577324145	0.001384367694111957	-0.03720709198676935	-0.09554198672668024	-0.061973701740613577
ENSG00000000938	0.004496279387995095	0.018023607113677318	0.24946612293734852	0.8030842223903799	1.0201147209522738e-4	0.01010007287573862	0.009085726415557042	0.007040520674261694
ENSG00000000971	-0.0254118066540492	0.01607798780015051	-1.5805340176841851	0.11450297676816501	0.004078523396059827	-0.06386331807900328	-0.06528640389845414	-0.04373040728830934
ENSG00000001036	-0.19324769207380635	0.025317397945459084	-7.632999745476101	8.880528019585305e-14	0.08718530364217615	-0.2952715760823848	-0.3266210867828587	-0.22249329316200253
ENSG00000001084	-0.0425357383557207	0.02641750335767251	-1.6101346815336706	0.10788578129595229	0.004232068708134349	-0.06505435195384134	-0.04203293328142397	-0.02811928317927011
ENSG00000001167	-0.0032887866822585983	0.03170424991834576	-0.10373330675631383	0.9174150892289615	1.7640014940122196e-5	-0.004200001778585465	-0.012566836615654796	-0.00923399596031587
ENSG00000001460	-0.062454850783034664	0.03566344066433293	-1.7512289790226516	0.08040906689843348	0.00500239602320161	-0.0707276185319546	-0.05520843412358357	-0.037406778536806816
ENSG00000001461	0.05000372075233848	0.023891348633916447	2.0929635040088357	0.03676491933686458	0.007129940250380899	0.08443897352751753	0.09900788882822731	0.06606105568828526
ENSG00000001497	-0.16660716902087577	0.03415507734665339	-4.877961988781747	1.3694579914295894e-6	0.0375429459703171	-0.19376002159970204	-0.23840835652845285	-0.1601557955202873
ENSG00000001561	0.014520768761608476	0.01644888642995735	0.8827812644607168	0.3777022153904146	0.0012759154695652602	0.035719958980453395	0.04085060177809127	0.028226281973711777
ENSG00000001617	-0.02508691728778142	0.018851036962266938	-1.3307977347875608	0.18375279057250155	0.0028949109151284193	-0.053804376356653104	-0.05525426782506767	-0.03533100192463847
ENSG00000001626	0.022947453349288924	0.008566421735414165	2.6787676416189745	0.0075886019742957625	0.011626826786448698	0.10782776445076052	0.10925049321184228	0.07311676047189937
ENSG00000001629	0.1018174824437528	0.036221992576241924	2.810929913075381	0.005098496495652343	0.01278736042676637	0.1130812116435199	0.10034156839665485	0.06670304845493526
ENSG00000001630	-0.09390111297447198	0.018787721797008883	-4.998004227921961	7.57850650564398e-7	0.03933989171685827	-0.19834286404319743	-0.17708370156604802	-0.11893985990135714
ENSG00000001631	0.3462433591405352	0.04109841596986865	8.42473732793945	2.597573706641234e-16	0.10422713619703251	0.3228422775861808	0.3329963949873509	0.22525386205859754
ENSG00000002016	0.30636864907430217	0.02725007160429451	11.242856661925966	8.789951745105437e-27	0.1716478985675953	0.4143041136262048	0.44482756404827456	0.3087557212408745
ENSG00000002079	0.0871826292573918	0.014544727051649	5.9941055578287745	3.5021386177671824e-9	0.05562420122199841	0.23584783488935876	0.23287850680113256	0.15719613283996237
ENSG00000002330	-0.22097503215906178	0.022951222325952488	-9.628028913701494	1.6045644037431862e-20	0.13191842962280328	-0.36320576760674256	-0.34181834858174553	-0.23431665994780676
ENSG00000002549	-0.11021618340193778	0.027350307793839013	-4.029796821034874	6.28837059886897e-5	0.025931402569841267	-0.16103230287691134	-0.19050541131520907	-0.12781005996057135
ENSG00000002586	-0.12894059580583203	0.019860976177045086	-6.492158021661542	1.754488979344011e-10	0.06462966733857377	-0.2542236561348561	-0.2698335232799873	-0.18358853150301238
ENSG00000002587	-0.0336725387757361	0.01821779991703486	-1.848331792482254	0.06503815672023378	0.005569350285782218	-0.07462807974068575	-0.05522610274066053	-0.036582887819605975
ENSG00000002726	-0.0053176752413031545	0.008299140350993278	-0.6407501278932717	0.5219256710232856	6.725976790221269e-4	-0.02593448821592838	-0.062384788316674045	-0.04106723557550715
ENSG00000002746	-0.015163764882218857	0.012140309899619613	-1.2490426527492495	0.21212856922807566	0.002551028965314619	-0.050507711939016285	-0.08176352796693849	-0.055585873712446054
ENSG00000002822	-0.21732239480578347	0.027212986531952255	-7.985981051753117	6.9641296096567255e-15	0.09465446001788362	-0.30765964964207376	-0.33790575766476366	-0.2279074321607509
ENSG00000002834	-0.10403214078767435	0.020666047070930466	-5.0339641843751215	6.3324145729648e-7	0.03988535852358708	-0.19971319065997245	-0.20743919715187825	-0.13966552638470806
ENSG00000002919	-0.11374929773283038	0.03218515145082047	-3.534216637341026	4.399460008421925e-4	0.020065661215023553	-0.1416533134629178	-0.15740510261040405	-0.10514771529782625
ENSG00000002933	-0.031941955188293736	0.013614540974668063	-2.3461646814039954	0.019286883282057687	0.008943052103135306	-0.09456771173680376	-0.09334995265278907	-0.06151360692451441
ENSG00000003056	-0.2050522475721056	0.0333050632400615	-6.156789017156268	1.3463995246614764e-9	0.05850547458719788	-0.2418790495003605	-0.23487329815088012	-0.15815491806422813
ENSG00000003096	0.01513793174411157	0.008826883721547267	1.7149803058080884	0.08685670910907392	0.004798433607475382	0.06927072691603081	0.04861099868277269	0.03285932977303596
ENSG00000003137	0.014183496034819415	0.011403914039031097	1.243739297426735	0.21407327286351907	0.0025294666226478245	0.05029380302430707	0.03656142064794451	0.024524123686030096
ENSG00000003147	-0.04990241723064057	0.022369937146739925	-2.2307803952821152	0.026058481141024714	0.008091987471927672	-0.08995547494137036	-0.11742293299344253	-0.0783873168079653
ENSG00000003249	-0.07121749693186738	0.014019439450928496	-5.079910447286157	5.025689946241021e-7	0.040587082924149136	-0.2014623610606925	-0.21697917716855192	-0.14667394742063725
ENSG00000003393	0.11157868941895502	0.0397876311964904	2.8043561796359766	0.005202253135570077	0.0127283808702724	0.11282012617557423	0.15534844940691597	0.1032003372389879
ENSG00000003400	0.020085294761623136	0.0174159957342958	1.153267092393168	0.24925246091721914	0.0021756251648633353	0.04664359725474984	0.07916307399341482	0.05016103483425353
ENSG00000003402	0.11102653079035561	0.025358549859369806	4.378268134655661	1.4076197371978404e-5	0.030467529065754853	0.17454950319538215	0.19093108102025447	0.127917058755013
ENSG00000003436	0.0030960331077759104	0.012955655053924518	0.2389715606728864	0.81120789940160265	9.360993604878498e-5	0.00967522279065351	0.021335470250070522	0.01323575087243422
ENSG00000003509	0.1939937438171022	0.045840589059662484	4.231920832531521	2.6735578453261938e-5	0.028521886996937734	0.16888424141090713	0.21730982897731674	0.1473373399461756
ENSG00000003756	0.4728132087453536	0.03132854616893085	15.092089055005433	5.78605354987353e-44	0.2718775306221026	0.5214187670405654	0.5138093264887152	0.35976204655121724
ENSG00000003987	0.039847434239734573	0.0142953949689871	2.787431499876772	0.005478241945910128	0.012577135834256304	0.11214783026994468	0.11727744829164433	0.08144748232899698
ENSG00000003989	0.0049223924159228815	0.006579855980281071	0.7481003278300649	0.4546879604133489	9.166247667051879e-4	0.030275811577977377	0.01291403148514947	0.008067709100901698
ENSG00000004059	-0.16915470557963716	0.026065614406207006	-6.489572927134084	1.782877586628038e-10	0.06458153147932165	-0.2541289662343144	-0.26817680903993474	-0.18543961064685324
ENSG00000004139	0.06128738526692158	0.01684662726641991	3.6379617295317423	2.9806300523012145e-4	0.02123560217946571	0.14572440488629823	0.13668374113847095	0.09309965104369454
ENSG00000004142	-0.2129166218797992	0.02800294951531475	-7.603364130030503	1.0951157141846567e-13	0.08656810601617473	-0.2942245843164284	-0.30186908185614064	-0.2072138653157325
ENSG00000004399	-0.051271487404557885	0.023806769437795743	-2.153651613190281	0.031658644059978105	0.007546252666622987	-0.08686916982809889	-0.11402241786294476	-0.074385561895846955
ENSG00000004455	-0.14313923703320253	0.03878652850940089	-3.690436925761715	2.4389906123263168e-4	0.02183916399561735	-0.14778079711389272	-0.17725114770447967	-0.11704598123973962
ENSG00000004468	0.01147146554261349	0.009139164834782646	1.2551984508425067	0.20988736479596704	0.002576171039154507	0.050755995105548984	0.04917657765933869	0.03213173797083262
ENSG00000004478	-0.0907685314178185	0.017937397195578287	-5.06029556173254	5.54806250201829e-7	0.04028685593846681	-0.20071585871192796	-0.19402086407175861	-0.1289121475433205
ENSG00000004487	-0.13736536759320755	0.03774411393816303	-3.6393851454098542	2.964554317893535e-4	0.021251869804602024	-0.1457802106069337	-0.15971956056884185	-0.10593950637669458
ENSG00000004534	0.5320051622618276	0.03002257021089289	17.7201738067317	5.458749929870389e-57	0.3398300976229727	0.5829494811928148	0.5719916637115071	0.40746210911331243
ENSG00000004660	-0.02234686851305863	0.022446045899116748	-0.9955815208387317	0.3198482724002521	0.001622253467677065	-0.04027720779394997	-0.019590517627549153	-0.012754256297446717
ENSG00000004700	-0.05449117770552499	0.02602538086028785	-2.0937706156175078	0.03669264842372896	0.007135401117151144	-0.08447130351279739	-0.08566164370578169	-0.05950202958901107
ENSG00000004766	0.07824803603523292	0.03334939297679106	2.346310653680812	0.019279400137234944	0.008944155011126435	0.09457354287075379	0.1161299043321565	0.07808772018352864
ENSG00000004776	0.016166799446441713	0.007430617576251869	2.175700644063629	0.029960804143667984	0.007700364398821472	0.08775172020434378	0.11414659552133459	0.07369006973197613
ENSG00000004777	0.20878354619812695	0.01835459142946408	11.37500374227742	2.5312311672068804e-27	0.17499639684799612	0.41832570665451035	0.39519332994304884	0.26980816006410774
ENSG00000004779	-0.28646631433262654	0.0274876901065242	-10.421621941402554	1.624160931425574e-23	0.15113924531222028	-0.3887663119564508	-0.3533004106360615	-0.24232016977204346
ENSG00000004799	0.021924601251823606	0.007996660493633711	2.741719655258365	0.006291099349890591	0.012172986886839616	0.11033125978995992	0.14578514681570073	0.09605281777028454
ENSG00000004809	-2.0283968253804202e-4	0.010188753519784745	-0.0199081940832275	0.9841231184772736	6.497310395792954e-7	-8.0605895539926e-4	-0.01143607939957267	-0.006849426301069191
ENSG00000004838	-0.001388807571886984	0.009083988821684949	-0.15288521365984908	0.8785393539062919	3.831638189013574e-5	-0.0061900227697585415	-0.011602182474710346	-0.007233118504256695
ENSG00000004846	0.03216999845072743	0.007133903316606661	4.509452542739188	7.796161146099197e-6	0.03226087239542065	0.1796131186618074	0.15718483493080546	0.10384555351857835
ENSG00000004848	-0.003958705624990797	0.006515109421959183	-0.6076192076909677	0.5436661871227362	6.048816042629808e-4	-0.024594340899137226	-0.009466423210711587	-0.006383219732813354
ENSG00000004864	-0.11180737968285714	0.027364368757413413	-4.085874615783595	4.9777970502518255e-5	0.02663877663246266	-0.16321389840470615	-0.18176143521751406	-0.12280251638070132
ENSG00000004866	-0.18757346767141708	0.038066999042465736	-4.92745612708186	1.0746007708429018e-6	0.03827935710713203	-0.19565111067185825	-0.21429079892130745	-0.14610685381009642
ENSG00000004897	-0.011910951829712009	0.03673131415133902	-0.3242724118346798	0.7458429652479326	1.7235159649030033e-4	-0.013128274695873554	-0.012270841472089827	-0.010903177153605876
ENSG00000004948	0.02398644103559277	0.009760660184399863	2.4574609280968	0.014269467904590539	0.009803134368888817	0.09901077905404446	0.06706894724623474	0.04302110937687675
ENSG00000004961	-0.28320388067857705	0.031332024101760274	-9.038799400855378	2.0820793672521758e-18	0.11811465527994316	-0.3436781274389492	-0.38364729440704975	-0.2636129298659352
ENSG00000004975	-0.031409354339604525	0.03985602319609446	-0.7880704551246439	0.43096162477682654	0.0010170874998692565	-0.031891809291245826	-0.009012434374348878	-0.006088231403730857
ENSG00000005001	0.007824230659634161	0.012577397256819257	0.6220866288843657	0.534117349616507	6.340105196411656e-4	0.025179565517322807	-0.019676113291460406	-0.013209107148921977
ENSG00000005007	-0.19012320126859927	0.03873354814720106	-4.908489161541939	1.1795267326550196e-6	0.03799640706910248	-0.1949266710050288	-0.19646994380445842	-0.13381269232874887
ENSG00000005020	0.002670515270771046	0.019256690459422906	0.13867986694797177	0.8897488970664689	3.1527047811798044e-5	0.005614895173714265	0.017182559965112934	0.012326261119680049
ENSG00000005022	-0.30756166973983184	0.02425736982269161	-12.679102144541764	7.280020693480389e-33	0.20857297747050146	-0.45669790613763633	-0.47522925979579494	-0.32864679712758044
ENSG00000005059	-0.06727987130183473	0.02320748383658845	-2.8990592765495173	0.003877431797885404	0.01359069036786472	-0.11657911634535889	-0.13175982475573247	-0.08885179890436035
ENSG00000005073	-0.0509006854252454	0.010192193508613346	-4.994085461802665	7.727810011520958e-7	0.03928064802301407	-0.1981934611005469	-0.20127410622700856	-0.13523577629482303
ENSG00000005075	-0.13065611527692864	0.02532578590334992	-5.159015233546863	3.361732036749409e-7	0.041807717161336626	-0.20446935506656447	-0.24744620753566357	-0.17071657653167985
ENSG00000005100	0.08086913280049238	0.036355003832452625	2.224429219515136	0.026484752174208998	0.008046346464832582	0.08970142955846593	0.1142382891000318	0.07627944055746447
ENSG00000005102	0.024798957153417463	0.00760999668286152	3.2587342921275138	0.001181304065576556	0.017110889630824893	0.1308085992235404	0.15604346736340138	0.10279374182010957
ENSG00000005108	0.05793362153960073	0.014923495258641518	3.8820410725197907	1.148800640648849e-4	0.024109678968373592	0.1552729176913138	0.1538527682516894	0.10093196279682456
ENSG00000005156	0.0018341113326801833	0.025645682606163612	0.0715173528755822	0.943009455377974	8.384735863368202e-6	0.0028956408381161257	-0.014744604917239374	-0.008891599818102535
ENSG00000005175	-0.10011280722468201	0.040054842213608756	-2.4993933739843412	0.01270228388163925	0.010137116399803744	-0.10068324786082111	-0.11379947917902691	-0.07412876478918697
ENSG00000005187	0.0625675156611169	0.012739997609173308	4.9111089013129625	1.164467182361107e-6	0.038035433406893054	0.19502675049052384	0.18906257895683934	0.126633073221713
ENSG00000005189	0.006004718403266757	0.022768933325696985	0.26372418581813145	0.7920815220640619	1.1400412647139728e-4	0.010677271490010938	-0.008931001681420808	-0.007564814767025863
ENSG00000005194	-0.26174058451126153	0.030077137252392503	-8.70231040656774	3.025858327148865e-17	0.11043732025234508	-0.3323211101515291	-0.34974647955787763	-0.23743032486605928
ENSG00000005206	0.08197001567020222	0.030448493091726748	2.692087763531212	0.007295539719009715	0.011741381611037363	0.10835765598718641	0.11788027533058147	0.07666463621745447
ENSG00000005238	-0.11548295946056808	0.029927756330878647	-3.8587242619793685	1.2611982896999977e-4	0.02382780780157313	-0.15436258549782406	-0.1418131369938823	-0.09608491740861705
ENSG00000005243	-0.0525206071203579	0.015346985801105922	-3.4222099245425253	6.627092110438013e-4	0.01883754824613352	-0.1372499480733363	-0.1470872584549508	-0.09641661367138621
ENSG00000005249	0.04618453511585835	0.011001387052521997	4.198064743597112	3.093059547911492e-5	0.028080115927840557	0.16757122643174868	0.18324711724426157	0.12317701216124716
ENSG00000005302	-0.011639020151086267	0.032493565598612086	-0.3581946128923263	0.7203215968052871	2.1028918015142406e-4	-0.014501350976769203	-0.018102479785191403	-0.010507281614171709
ENSG00000005339	0.0944393999180105	0.0361238820665095	2.614320347523374	0.009161334815332557	0.01108023138474027	0.10526267802379191	0.13386587155984908	0.0903176823882112
ENSG00000005379	0.15223821792330236	0.01201788770877843	12.667635246092408	8.173312245603329e-33	0.20827442288443737	0.45637092686151326	0.4812885745997638	0.33226335637970883
ENSG00000005381	0.025612253031501744	0.011540215107149816	2.219391301955325	0.026827163725109758	0.008010232405652094	0.08949990170749968	0.08719980032596687	0.05841060960926153
ENSG00000005421	0.024272224952516356	0.00833517669031368	2.912022846585021	0.003722228825306044	0.013710837447705024	0.11709328523747613	0.14017032706439878	0.09439639596703084
ENSG00000005436	0.048958386060616574	0.03656241226918548	1.3390359941288208	0.18105770763109133	0.002930758185523859	0.05413647740224571	0.05938704897442202	0.038776363105660155
ENSG00000005448	-0.052781668623601494	0.02011864963127646	-2.623519450408197	0.008920320715605565	0.011157473835783548	-0.1056289441194195	-0.11886997964418171	-0.07932890619905197
ENSG00000005469	0.03539476014943477	0.015309085572988828	2.3120100792881364	0.02110926988513199	0.008686813435718432	0.09320307632110879	0.11293230345288932	0.07798072138908697
ENSG00000005471	-0.03786981875496833	0.019941874699488653	-1.8990099639899645	0.058034709727189084	0.005877122191800066	-0.07666239098671485	-0.07603879133108482	-0.05219401192864521
ENSG00000005483	0.3055020320516648	0.033324231589293686	9.167564186230647	7.329073736186423e-19	0.12109348237391242	0.3479848881401491	0.3489669925238998	0.23915300545657012
ENSG00000005486	-0.17754268840827234	0.026093809584195635	-6.804015635793	2.4346498867242362e-11	0.07053939913957505	-0.26559254345627653	-0.26189536699964705	-0.1797900743003332
ENSG00000005513	0.012860718730498724	0.00769167816849452	1.672030270738165	0.09503116809953954	0.004562181643352268	0.06754392380778776	0.09716592895402114	0.06509806653831025
ENSG00000005700	-0.005138440020193266	0.032060456955242136	-0.16027344923270317	0.8727187318153874	4.210901123017171e-5	-0.006489145647168782	0.00761580217766931	0.004954044182649186
ENSG00000005801	0.1848381242747119	0.03531890194203364	5.233405177150563	2.292146120348542e-7	0.04296991312197784	0.20729185493399896	0.19004751928776104	0.126697272498378
ENSG00000005810	0.07661857102570312	0.020645023780015502	3.7112367533269843	2.251101358605367e-4	0.02208058395531711	0.1485953698986508	0.18069822945687364	0.12486759311342549
ENSG00000005812	0.05326771522986445	0.026991473025863653	1.9735016009990447	0.04888934397931048	0.006344261507357581	0.07965087260889006	0.11203102075186093	0.07672883549411946
ENSG00000005844	0.030501070637868666	0.01510323534253235	2.0195057513256343	0.04387147568939936	0.0066415028708502865	0.08149541625668445	0.05906037587646563	0.040038948880071826
ENSG00000005882	-0.02662198732638312	0.018215449020212486	-1.4615059610576964	0.14439156736127062	0.0034894201212541786	-0.05907131386090985	-0.05022606733798159	-0.032634632304708464
ENSG00000005884	-0.012459478964968282	0.01649941540507476	-0.7551466921146852	0.4504524297881525	9.339572798638248e-4	-0.030560714649101733	-0.00530406649504781	-0.0018831787821733407
ENSG00000005889	0.09345352617157389	0.0293169761536559	3.1876932218986713	0.0015074913215685091	0.016385070519221345	0.128004181647404	0.1598446020262888	0.1079296839533096
ENSG00000005893	-0.20295574409092368	0.03234973206693264	-6.273799846966327	6.680805906507748e-10	0.0606143438182181	-0.24619980466730307	-0.27280276709943296	-0.18314983644580154
ENSG00000005961	0.04223603516458632	0.013265475682360889	3.1839065688950456	0.0015270200171168292	0.016346802032926013	0.12785461287308292	0.11658777018387549	0.07779882343853614
ENSG00000005981	0.010946090714346511	0.008693601940991046	1.259097298064085	0.20847678917818363	0.0025921583441927284	0.050913243308521254	0.06784095175296352	0.04521807944626002
ENSG00000006007	-0.15992977980413556	0.03056568454521482	-5.232331033435768	2.3049329588108426e-7	0.04295303355959676	-0.20725113644946952	-0.2124534459754058	-0.14473726924124308
ENSG00000006015	-0.08413924367008821	0.021196936398758366	-3.969405865416323	8.063212741480613e-5	0.025179428273112398	-0.15868027058557804	-0.1522128588296567	-0.10264394350789124
ENSG00000006016	-0.012888293366095226	0.011651163331013481	-1.1061808164502087	0.2690843207397655	0.0020019448310161906	-0.04474309813832941	-0.009030521803089895	-0.005842134176515023
ENSG00000006025	0.11264525822797954	0.021726569213907945	5.184677669029831	2.9472460926938355e-7	0.04220708027045807	0.20544361822762536	0.2496817980226156	0.16712141703843983
ENSG00000006042	-0.005344234087063637	0.015087622154204648	-0.3542131445526886	0.7233015599126205	2.0564123048455923e-4	-0.014340196319596512	0.006095018498328913	0.005082442735979187
ENSG00000006047	0.012141100734943087	0.011669175565541963	1.0404420318085434	0.29854678304454696	0.001771478624890547	0.042088937084352004	0.022854343101193705	0.01436993809351589
ENSG00000006059	0.02598065461552456	0.008575384647417398	3.029678047543793	0.002551740105242346	0.014824388144217744	0.12175544400238454	0.12453052105271117	0.08279163687588688
ENSG00000006062	0.10930779841092343	0.0229964036967324	4.7532561983357065	2.4993788496836055e-6	0.03571558428863911	0.18898567217818155	0.18860110085451792	0.12659027370393633
ENSG00000006071	0.014339947964797543	0.005957167126107214	2.407175703020466	0.016372460480480206	0.009409786728412452	0.09700405521632792	0.1091959698394645	0.071768467609963
ENSG00000006118	-0.06868805057008512	0.012119632087045088	-5.667502947016611	2.2360708938926315e-8	0.05002267513603255	-0.22365749514834574	-0.23568445781695146	-0.15815491806422813
ENSG00000006125	-0.02429896863927832	0.02404298247859784	-1.0106470218870869	0.3125861101470286	0.0016716393083358498	-0.04088568586113987	-0.04343854375315154	-0.029938262684778453
ENSG00000006128	0.02533810344123255	0.007118333013586908	3.5595557826346695	4.003874943953055e-4	0.020348544927250713	0.1426483260583548	0.14342876076416397	0.09705691006829861
ENSG00000006194	0.04462911208058385	0.0351204839726016	1.2707430830224373	0.20430446771850175	0.002640204283442051	0.051382918206752747	0.06598231182972565	0.04389090547997184
ENSG00000006210	0.007587393347721334	0.009682750199102683	0.7835989973617693	0.4335795840944522	0.0010055900472713659	0.03171103983270438	0.022600909692987475	0.014915631945168392
ENSG00000006282	-0.028854428258690754	0.017206294098808278	-1.6769693748690042	0.09406079139774841	0.004589050550280966	-0.06774253132472235	-0.07488200733925897	-0.049925637486481864
ENSG00000006283	0.014919845197745597	0.010343436843905617	1.4424456225627185	0.14968994527950266	0.0033993059185553004	0.05830356694538753	0.07501536940856034	0.049658937319089096
ENSG00000006327	-0.08415079434019022	0.013864999226121605	-6.069296721030496	2.257394618190994e-9	0.056948503227058835	-0.2386388552332968	-0.24556974805063156	-0.16627612656235066
ENSG00000006377	-0.002931119689843704	0.00789576247503358	-0.3712269333217547	0.7105974087965328	2.2586608122327514e-4	-0.015028841646091055	0.02612779931554859	0.019821558621798404
ENSG00000006432	0.04127922632642364	0.018602525025152646	2.219012003510793	0.026853097876959903	0.008007516632045599	0.08948472848506317	0.0719870502387235	0.04637327751101852
ENSG00000006451	-0.2386573460452756	0.03934569521672222	-6.065653300334732	2.3061903217711137e-9	0.056884039118509276	-0.23850375074306254	-0.2779686780968034	-0.18777218436568158
ENSG00000006453	-0.06164282931836545	0.019590060637311914	-3.1466380048338576	0.0017320766707440932	0.015972430195866104	-0.12638208020073974	-0.15116632700839114	-0.10112456062681957
ENSG00000006459	0.084214256580144	0.023789501160446636	3.539975723415418	4.306465196530326e-4	0.0201297919370383	0.14187949794469293	0.15609888138170055	0.10507281614171708
ENSG00000006468	-0.014552331076287693	0.016542014426917977	-0.8797194042224643	0.37935776180528047	0.0012670911809940482	-0.03559622425193502	-0.0473327069569153	-0.03306262748247513
ENSG00000006530	0.051337489522161585	0.041599279034955916	1.2340956553363014	0.21764249928525975	0.0024904903106318516	0.049904812499715456	0.03714466824158748	0.024385025253255928
ENSG00000006534	-0.08226372857425635	0.01875841317015458	-4.3854311037962095	1.363457018949921e-5	0.030564252586950967	-0.1748263498073186	-0.19497973337659344	-0.12879444886943467
ENSG00000006555	0.007874822294832632	0.00830718456434449	0.9479532125279108	0.34352865317662773	0.0014709728760978545	0.038353264216984706	0.031794794220784565	0.022212949726090087
ENSG00000006576	-0.037698088216870596	0.029565130249149738	-1.2750861538299751	0.2027641743947875	0.002658234137387037	-0.05155806568701876	-0.0780495323059018	-0.0521619122903127
ENSG00000006606	-0.05965025962686909	0.013881886137842529	-4.296985224814682	2.014765664451803e-5	0.029379693367457924	-0.17140505642325085	-0.18443115661186246	-0.12371057003902823
ENSG00000006607	-0.007500758476411633	0.03232244257695369	-0.23206038524327885	0.8165689425263997	8.827421090894863e-5	-0.009395435642318333	-0.027964578322974925	-0.01918488384339091
ENSG00000006611	0.010936249413274647	0.008441929595412758	1.295467972063789	0.1956488630402169	0.002743660252067218	0.05237996040536126	0.048318958333327125	0.03125209758780838
ENSG00000006625	-0.1091059845295022	0.01828294925126941	-5.967635912019326	4.083190273166198e-9	0.05516105797034651	-0.23486391372525994	-0.2678633285093958	-0.18134155681973738
ENSG00000006634	-0.05188784558898681	0.02089379832288273	-2.48340894207635	0.013280707107800653	0.010009164351412156	-0.10004581126370067	-0.12746543465551413	-0.0834055602672795
ENSG00000006638	-0.16370713879237003	0.0233174360323931	-7.020803598000417	5.899340669109821e-12	0.07476460635042843	-0.27343117296758235	-0.2554964221118653	-0.17223595941275152
ENSG00000006652	0.061068499697859206	0.019719693310354756	3.096828066073031	0.002045836467875402	0.01547852409675631	0.12441271678070617	0.14538295673957097	0.10167025447847207
ENSG00000006695	-0.1839026704083935	0.038591371463878386	-4.76538312665376	2.3587279106867326e-6	0.03589150902232191	-0.1894505450568085	-0.17615312822426538	-0.12104773615185797
ENSG00000006704	-0.04060279115158036	0.028107208796663067	-1.4445685960962722	0.14909254583220566	0.0034092852555711118	-0.05838908507222234	-0.041936946883170276	-0.026385902709315102
ENSG00000006712	-0.17646252035423243	0.0319098211857747	-5.5300378941922395	4.75277468373371e-8	0.04773994838568391	-0.2184947330845389	-0.22848867138686293	-0.15406756411655645
ENSG00000006715	0.019196371669291355	0.03667819543533778	0.5233728497666632	0.6009048824416245	4.488462168906009e-4	0.021185991052830196	0.012377141107570665	0.008271006810340866
ENSG00000006740	0.011410154935308845	0.015627868997554615	0.730115855021197	0.46559966208252057	8.731208654844001e-4	0.029548618673034672	0.03546012920160484	0.02421382718214926
ENSG00000006744	-0.2509798407112554	0.04067448271295051	-6.170449480144094	1.241337655480102e-9	0.058750112700437944	-0.24238422535395746	-0.2117496853254334	-0.1420622993802014
ENSG00000006747	-0.0024938553251512862	0.010190368354748802	-0.24472671039306715	0.806750343878764	9.817259526053408e-5	-0.00990820847885902	-0.023467902189022047	-0.01593212049236423
ENSG00000006756	-0.0030140255198477647	0.020475064411483907	-0.14720469050916782	0.8830190976212979	3.55220511028297e-5	-0.005960037844077601	-0.012530295297966726	-0.007982110065348364
ENSG00000006757	-0.05660327816368449	0.019753116376593258	-2.8655366112639	0.004306475056492712	0.013282351955645878	-0.1152490865718505	-0.08681193611681483	-0.05747975237406356
ENSG00000006788	0.0018418336666777045	0.012603724122422858	0.14613408297321906	0.8838638190681791	3.500725019776276e-5	0.005916692504918577	-0.010223609682806176	-0.0072122588189866815
ENSG00000006831	-0.03036154480721598	0.020758268862763538	-1.4626241238101954	0.14408527402066143	0.0034947428383440516	-0.059116350008639844	-0.06443252544265002	-0.043131214039436004
ENSG00000006837	0.146718861321027	0.025815325889740656	5.683401478163596	2.0472658656866944e-8	0.05028958343320224	0.22425339112977152	0.19872511373670462	0.13289250269655054
ENSG00000007001	0.08100667893822984	0.01269385173593988	6.381568071169214	3.469801729492018e-10	0.06258319244769728	0.2501663295643464	0.2620082614430462	0.17884142649644633
ENSG00000007038	0.0016367737189940733	0.006451085427565406	0.2537206703231924	0.7997968564118709	1.0552030453495513e-4	0.010272307653831022	0.01798081441802761	0.010803117398402685
ENSG00000007047	-0.12033501581210114	0.031321857269940044	-3.841886347128849	1.3487418145481414e-4	0.02362521378024767	-0.1537049569150183	-0.13844916318107262	-0.09286425369592287
ENSG00000007062	0.010672115177538388	0.005402457625729455	1.975418581112408	0.04867099898496863	0.006356514231694982	0.07972775070008546	0.08373974315520061	0.05546817503856022
ENSG00000007080	-0.15087135780056318	0.019587987597892105	-7.702238785203167	5.428595200711309e-14	0.08863336673424992	-0.2977135649147505	-0.3057664384988428	-0.20652907303130583
ENSG00000007129	-0.004265124778954988	0.01463370626530472	-0.2914589579447305	0.7707994108513029	1.3924015729217164e-4	-0.011800006664920901	-0.05155799313256595	-0.034539210845770135
ENSG00000007168	-0.04158451240898818	0.03978382817581914	-1.0452617135085938	0.2963160498977465	0.001787899411151675	-0.04228355958468662	-2.8502751311274867e-4	-0.0015728822782925063
ENSG00000007171	-0.02355432010526711	0.016617117167863363	-1.4174733118461689	0.15685516056969667	0.0032830070027862614	-0.05729753051211055	-0.07087518379786666	-0.04913384640761353
ENSG00000007174	0.01988042105289834	0.008529546164138898	2.330771259141825	0.02009043558050595	0.008827117042984903	0.09395273834745234	0.11200311062567511	0.07508474056688393
ENSG00000007202	-0.0340878849580014	0.02387255280665411	-1.4279111762400174	0.15382917800862772	0.0033313735878548	-0.057718052529990474	-0.049174823885495496	-0.03440011241299597
ENSG00000007216	0.01382349600602571	0.005587068818830552	2.4741946903240675	0.013624642189930128	0.009935764262282107	0.09967830386940818	0.0983978807162022	0.065354970645193
ENSG00000007237	0.006987958548691402	0.015203377944854575	0.45963196955558183	0.6459441714454803	3.4621050241158446e-4	0.018606732717260984	0.05625889230419957	0.03616559252128348
ENSG00000007255	-0.09902797410580313	0.020730490124735806	-4.77692391785962	2.231970767136586e-6	0.036059287159015393	-0.18989283072042337	-0.17342616695247062	-0.11740977714084129
ENSG00000007264	-0.014097739769030131	0.011863655237104637	-1.1883133391248757	0.23517242045521433	0.0023095529484771895	-0.04805780840276819	-0.03729504780470923	-0.0246204226010276
ENSG00000007306	-0.00784291156096771	0.0074373011467569064	-1.054537312152228	0.2920544846775452	0.0018197136591321052	-0.04265810191665921	-0.041332679761254196	-0.027744658834816895
ENSG00000007312	-0.005346634575253637	0.011290414382860138	-0.473555211876927	0.6359865497426975	3.6749528886780003e-4	-0.019170166636411766	0.0013882559633986353	9.736890294191705e-4
ENSG00000007314	0.027866840877532367	0.008769024056705252	3.177872554269472	0.0015586221367730874	0.01628590922364521	0.12761625767763757	0.15584628559682243	0.10481601903505708
ENSG00000007341	0.0738061185918798	0.037830662678151626	1.9509602361394824	0.05151922887664515	0.006201054272052813	0.07874677308977714	0.05260206443530525	0.03572689746407264
ENSG00000007350	0.02093363800731449	0.011354108506914571	1.8437060025070269	0.06571083473737528	0.005541662813533254	0.07444234556711159	0.08877671054161591	0.05807925998452972
ENSG00000007372	0.02534967116188969	0.018261388178731706	1.3881568538920506	0.16559604005767314	0.003149034959589959	0.05611626287975638	0.0558578539601459	0.03823066925400765
ENSG00000007376	-0.10512521536774334	0.021719722510895764	-4.84008095936801	1.6463742221572668e-6	0.03698359319459922	-0.1923111884280248	-0.17090408311158167	-0.1168961829275213
ENSG00000007384	0.05952711780514415	0.027209128315246706	2.1877627653285745	0.02906562724340687	0.00778531641204374	0.08823444005627147	0.08963737048111854	0.060850214398976074
ENSG00000007392	0.3342549936751969	0.02685009068633413	12.448933509387453	7.346257782182298e-32	0.20258930549191406	0.4500992173864718	0.43871000824727413	0.2975422475833878
ENSG00000007402	0.02033241445645585	0.010062210282046685	2.0206707956335985	0.04375028129011822	0.006649117024630895	0.08154211810243142	0.07737071712566918	0.05294300348973688
ENSG00000007516	0.020179472551283946	0.009275434351192496	2.175582488887927	0.029969689102957206	0.007699534497826192	0.08774699138902788	0.10067559687446108	0.06748413965435943
ENSG00000007520	-0.2080241738186267	0.023811274158562188	-8.736373048891389	2.315737785915432e-17	0.11120722901363798	-0.3334774790201544	-0.33090754563718916	-0.22576745627191755
ENSG00000007541	-0.07325656987541013	0.02185981549912769	-3.3511979951675905	8.543427148024118e-4	0.01807787527589819	-0.13445398943838907	-0.10841405851823804	-0.07369006973197613
ENSG00000007545	0.21097593083874858	0.029210385216219992	7.222634322590087	1.52602634135987e-12	0.07878147077526187	0.2806803711969567	0.27600434668950863	0.1838774282480049
ENSG00000007866	-0.07052103466668246	0.031208326432335395	-2.25968652370973	0.024192666380396285	0.008301303620444966	-0.0911114900572113	-0.08238145840151033	-0.05504017986079355
ENSG00000007908	0.025417048158364954	0.009384887043557338	2.708295586339911	0.0069526969853816395	0.011881501271097475	0.10900229938445086	0.1169028212581546	0.07843011632574197
ENSG00000007923	-0.2396493757976466	0.03806234341549209	-6.296232819446025	5.833578307924698e-10	0.06102209262001473	-0.2470265018576248	-0.2524613463339772	-0.17041697990724317
ENSG00000007933	4.657187143432945e-4	0.011612329285063618	0.04010553808031659	0.96802210902839	2.636803186118898e-6	0.00162382363146964	-0.013427887221205708	-0.010025787039184206
ENSG00000007944	-0.02247432896836716	0.024512786082729252	-0.9168410678621999	0.3595882574496203	0.0013761324101555898	-0.03709625870833258	-0.05172617219140968	-0.0331375266385843
ENSG00000007952	0.003129517424304201	0.019581408548847077	0.1598208533618723	0.8730751020378188	4.18715338640423e-5	0.0064708217302011295	-0.021027538974080218	-0.012775656056335051
ENSG00000007968	-0.03566185795151591	0.011228396401009089	-3.1760419456077456	0.0015683283370592472	0.016267456818758477	-0.1275439407371375	-0.16288501765289348	-0.10813298166274876
ENSG00000008018	-0.2720129436292483	0.02836843572268995	-9.58857746998309	2.2379677756721514e-20	0.13098086840598097	-0.3619127911610483	-0.365792829654161	-0.2516290648884685
ENSG00000008056	-0.005294698166202624	0.011306811570527639	-0.46827508649775296	0.6397551574459139	3.5934878372750477e-4	-0.018956497137591316	-0.04794116177758808	-0.03167164315473346
ENSG00000008083	-0.015429837204423136	0.028579601423854857	-0.5398898667475517	0.5894700175856011	4.7760959682166727e-4	-0.021854280972424783	-0.024695674757903806	-0.016959308919004233
ENSG00000008086	0.04128315659444955	0.02235172774758236	1.8469783213476585	0.06523438532504923	0.005561242120416971	0.07457373613020164	0.08055509926178989	0.052953703369181045
ENSG00000008118	-0.0058628562908842755	0.01382409119744951	-0.42410428339520423	0.6716392801366642	2.9477282630145944e-4	-0.017168949481592113	-0.03382677256621528	-0.02227774478066855
ENSG00000008128	0.08436949117960259	0.026439284369741703	3.1910656128105646	0.0014902935158079363	0.016419188193425898	0.1281373801567129	0.1635324481340516	0.1099840608065896
ENSG00000008130	-0.15887880653935063	0.036382455282768074	-4.366907216803503	1.4804813745284842e-5	0.030314404309729148	-0.17411032223773912	-0.17509798458815784	-0.11750607605583879
ENSG00000008196	0.009445880426135625	0.0044009895204757685	2.1463083204784543	0.03224216529606978	0.007495264631379797	0.08657519639815874	0.08044036162247056	0.05263298718104498
ENSG00000008226	0.1342928846224427	0.012297822497576778	10.92005390782835	1.7679852947302643e-25	0.1635213897908703	0.40437778103015254	0.40724733167607857	0.27642068556060273
ENSG00000008256	-0.024354006222968957	0.022184498424874237	-1.0977938629282766	0.2727276501444268	0.0019717624479940817	-0.04440453184072561	-0.0357380892678868	-0.023839331401603426
ENSG00000008277	0.08056178628468828	0.014502422274753375	5.555057269635206	4.148151980334997e-8	0.048152054632179704	0.21943576425045097	0.24309923039587839	0.16409335115574064
ENSG00000008282	-0.10636049975722534	0.0303340614499591	-3.5063059370629954	4.8773730159955015e-4	0.01975622092130191	-0.14055682452766832	-0.12515830590119717	-0.08351255906172116
ENSG00000008283	-0.1025903905957158	0.018525252469877247	-5.537867338786967	4.5549057118913885e-8	0.047868749297454584	-0.21878928058169256	-0.22766494737087017	-0.1522485846110481
ENSG00000008294	0.033804169749933104	0.027115019221212133	1.2466954005877318	0.21298770618822646	0.002541474322704613	0.05041303722951663	0.055764485134792506	0.03635819035127848
ENSG00000008300	0.00436665706982636	0.010472899251518144	0.41694825520195594	0.6768629430900956	2.8491199467009363e-4	0.016879336321967413	-0.0017736935729665685	-0.002386073116049176
ENSG00000008311	0.08704955780928167	0.014018774228854875	6.209498518786853	9.832607982409754e-10	0.059451705897184876	0.24382720499809868	0.2539272133338695	0.17173306507887567
ENSG00000008323	-0.01262114753795834	0.014726467473326706	-0.8570383604091325	0.391760252266815	0.0012026743756441754	-0.0346795959556071	-0.0678779842998458	-0.044714796197172675
ENSG00000008324	-0.06738155860324188	0.03284080203603894	-2.051763490102906	0.040619025998797936	0.006853902161210795	-0.08278829724792448	-0.08851704927979374	-0.05995142452566607
ENSG00000008382	-0.15193524775758788	0.02469189403750063	-6.153243956370352	1.3750544837734102e-9	0.058442055802034445	-0.24174791788562358	-0.23353278671718278	-0.15779112216312646
ENSG00000008394	-0.0224171132112699	0.010670723509623151	-2.1008053662953157	0.03606785950128548	0.007183084398588814	-0.08475307899179137	-0.13725774869977592	-0.09056377961542703
ENSG00000008405	-0.006080059165731072	0.035438524768400696	-0.17156637319035498	0.8638353439096187	4.825180347027371e-5	-0.006946351810143807	-0.00982168321220302	-0.0063878280281675255
ENSG00000008441	-0.009063251767595372	0.014459817788819275	-0.6267887949876744	0.5310321909852158	6.436251413935294e-4	-0.025369768256598955	0.003820740283910585	0.0018938786616175074
ENSG00000008513	-0.020537628812608406	0.016930580767938866	-1.2130492801227553	0.22558051277878516	0.002406471247713028	-0.0490557972895455	-0.06681307711682019	-0.04538888860215518
ENSG00000008516	0.019442611752772166	0.011146453655823034	1.7442867797342094	0.08161277467842953	0.004963010214546426	0.07044863529229219	0.07424261280690474	0.049818638692040194
ENSG00000008517	-0.052260292089458926	0.012957656583907093	-4.033159217567487	6.201344811920681e-5	0.025973569663665493	-0.16116317713319425	-0.1790738684178687	-0.1172813785875113
ENSG00000008710	0.15899541773595222	0.02530169531186789	6.283982783611128	6.282276629168268e-10	0.06079929559260202	0.2465751317400067	0.2730854911483935	0.18343873319079407
ENSG00000008735	-0.030420504819383954	0.009402388160638844	-3.235401931897804	0.0012804261748033988	0.016870859741643318	-0.12988787372824026	-0.15586507977024652	-0.10616420384502208
ENSG00000008838	-0.05064923644154946	0.01951284315381067	-2.5956871606205754	0.009667448361840308	0.010924568122652011	-0.10452065883188869	-0.10343936122123391	-0.06867182627266194
ENSG00000008853	-0.05917600763023632	0.0241548229280127	-2.4498630276278712	0.014571054336843872	0.009743199732543539	-0.09870764779156398	-0.06908052346596875	-0.045228390410492675
ENSG00000008869	0.20124838272056664	0.03577561030148807	5.6252955861439435	2.8232783247584563e-8	0.04931699334219713	0.22207429689677657	0.21716798270184995	0.14820403018115308
ENSG00000008952	-0.1848178428508527	0.035826123287757854	-5.15874523644055	3.3663793486479025e-7	0.041803524189416706	-0.20445910150789617	-0.19782982527761792	-0.13220771041212384
ENSG00000008988	-0.0859420178506014	0.02234900049713285	-3.845452411244382	1.3297353253518963e-4	0.023668053772880518	-0.15384425167317867	-0.14723253375091697	-0.09773269884301872
ENSG00000009307	-0.10875696864921965	0.03356410513227067	-3.240276128936736	0.0012591043418365047	0.016920869820757103	-0.13008024377574512	-0.10975930775888489	-0.07392546707974779
ENSG00000009335	-0.17250231405125094	0.03525598476324185	-4.8928519571832565	1.273400508308567e-6	0.03776382664689051	-0.19432917085936874	-0.19852759168564862	-0.13494687954983053
ENSG00000009413	0.10843610530745211	0.021904476791882867	4.9504083725768435	9.59636617755101e-7	0.03862299502425126	0.19652733912677736	0.19294750212826506	0.13286040305821803
ENSG00000009694	0.053855368449080995	0.008700163771199917	6.19015571032789	1.1037608459514488e-9	0.0591037516772028	0.24311263166936176	0.24782194646742708	0.16761809413504938
ENSG00000009709	-0.015393497996467845	0.005377978960740954	-2.862320233835016	0.004349829895346576	0.013252946490060102	-0.11512144235571445	-0.09464810814161131	-0.06583716017394892
ENSG00000009724	0.1951521341000968	0.013279219279251577	14.696054790285507	4.45911157683447e-42	0.26147798780143017	0.5113491838278713	0.4992510142347897	0.3516087384147622
ENSG00000009765	-0.005420218323164521	0.006133619940630003	-0.8836899539960401	0.3772117474572946	0.0012785401846202604	-0.035756680279638256	-0.0474039094755584	-0.030824830726704652
ENSG00000009780	0.08822593743907448	0.04015951711055412	2.1968874076896774	0.02840387248539737	0.007849882430132018	0.08859956224571412	0.09963911653313262	0.06617875436217109
ENSG00000009790	0.04164965039424643	0.014607437481405293	2.8512632997584166	0.004501913331738699	0.013152097970578418	0.11468259663339654	0.0901226946725616	0.06024032127065857
ENSG00000009830	-0.0070291880316686785	0.036864710978387394	-0.1906752513478179	0.8488434701406387	5.9598171578287766e-5	-0.007719985205834055	-0.0066871920155618745	-0.005050343097646686
ENSG00000009844	-0.15513104158001717	0.03398403423213617	-4.5648212487180615	6.048315809918413e-6	0.033031628525134776	-0.18174605504696498	-0.19278039627431046	-0.12989653645218385
ENSG00000009950	0.03625521633829956	0.00769537022458103	4.71130241693777	3.0509250411949586e-6	0.03510993023822362	0.1873764399230158	0.1840752911341848	0.12399020299900382
ENSG00000009954	0.011322890245879355	0.04072433588656185	0.2780374436901662	0.7810778286447669	1.2671315501005352e-4	0.011256693786813482	-0.03473877846174249	-0.023496935259390093
ENSG00000010017	-0.1381197022730785	0.03199309875138215	-4.317171754646352	1.8440799095577445e-5	0.02964818033666028	-0.17218646966780018	-0.20186300777811617	-0.1331920993209872
ENSG00000010030	-0.026772385371113275	0.011880390060482467	-2.2534938023765556	0.02458231582209585	0.008256241294224781	-0.09086386132134583	-0.12001563895118132	-0.07911490861016865
ENSG00000010072	-0.049882926715644066	0.03473681259648063	-1.4360248677709126	0.15150787221578776	0.003369212362113827	-0.05804491676377782	-0.0708297950837756	-0.04730416702266102
ENSG00000010165	-0.22805650571470565	0.03128752626308061	-7.2890551907842305	9.71328397990436e-13	0.08012048842478393	-0.2830556277921071	-0.2853602328041048	-0.19030805579394908
ENSG00000010219	0.02213134350055796	0.024632441943104724	0.8984632360720173	0.3692931329797957	0.0013215891016825204	0.03635366696335493	-0.031337504235103626	-0.01810419601953007
ENSG00000010244	0.11593550038853587	0.05294639548463042	2.189676923751878	0.028925712892437228	0.007798839429092213	0.08831103797992668	0.08193838183667797	0.05338169854694771
ENSG00000010256	-0.30317909702680373	0.02712644712495684	-11.176513298266519	1.6364019546283562e-26	0.16997141584335188	-0.4122758977230545	-0.40050202954213016	-0.27677378158226024
ENSG00000010270	-0.16926082736182924	0.039590696151858486	-4.2752677728270685	2.2152001187199564e-5	0.029092085057717338	-0.17056402040793275	-0.1949679281228131	-0.129201044288313
ENSG00000010278	-0.13751903637017798	0.022750585360755186	-6.044637278098288	2.6084171804982297e-9	0.0565127806537832	-0.23772416926720452	-0.24686528958190188	-0.16579463198736316
ENSG00000010282	0.028705406979459783	0.008633104824900956	3.3250386230297058	9.370866469504557e-4	0.017801750483066668	0.13342320069263292	0.1537078614524643	0.10733510808106167
ENSG00000010292	-0.07848756982003223	0.022082614970132402	-3.5542697242237717	4.083541794473708e-4	0.020289378583098837	-0.14244078974471733	-0.1546376213101128	-0.1023336470040104
ENSG00000010295	0.04298529783154205	0.02166587494807058	1.9840093203976532	0.04770256490541279	0.006411565871592806	0.08007225406838982	0.07058756488758262	0.046298378354909346
ENSG00000010310	0.08040517844644438	0.011084401749454539	7.253903301583335	1.234182000650729e-12	0.07941079885525115	0.2817992172722468	0.27279779371092244	0.18286093970080905
ENSG00000010318	0.12235195512106133	0.02247511629162433	5.443885296676196	7.563033717083651e-8	0.04633243337338206	0.21524970005410415	0.21971841485724902	0.14818263042226476
ENSG00000010319	0.03170247594804742	0.010519749551627277	3.0136150858404642	0.002688657967860253	0.014669910781370456	0.12111940712111514	0.15049727537507662	0.10062166629294372
ENSG00000010322	0.2004403468654774	0.03061129473867963	6.547921235497636	1.2394306456142899e-10	0.0656714602495053	0.25626443422665024	0.25676492411507557	0.17318824868328234
ENSG00000010327	0.022490655977930415	0.019591350254644122	1.1479890709727378	0.25142307758810484	0.002155799711647473	0.046430590257366657	0.04602418226405955	0.03033415822421262
ENSG00000010361	0.04322022890814208	0.019505119224390913	2.2158402833085846	0.027070811784811546	0.007984824730541521	0.08935784649677665	0.08269444159319818	0.05612086768465439
ENSG00000010404	0.09535905856884051	0.03098453173435541	3.077634330135999	0.0021801076787292726	0.015290175540493082	0.12365344936754911	0.10998939241682051	0.07245958359589695
ENSG00000010438	-0.007229344026758287	0.008578195344787433	-0.8427581485599089	0.3996940330326002	0.001162975907290698	-0.034102432571455954	-0.0193292124155757	-0.01047182368507356
ENSG00000010539	-0.028539559986983765	0.03767105331258496	-0.7575992035627368	0.4489835110069328	9.400278984694599e-4	-0.030659874404006898	-0.03907295567004526	-0.026054206446545936
ENSG00000010610	-0.038018290517198426	0.01775846009828726	-2.1408551364690203	0.0326814485725595	0.007457509841727961	-0.08635687489556312	-0.10965507600599528	-0.07211718745368362
ENSG00000010626	-0.06527332735937531	0.02300595821983426	-2.8372357602171445	0.004701800895984932	0.013024687280137668	-0.11412575204631822	-0.10387866848108986	-0.06860762699599694
ENSG00000010671	-0.00726294961747456	0.018783638764589005	-0.3866636123330216	0.6991401013198484	2.450362525227112e-4	-0.015653633844021783	-0.044626869498425904	-0.030355557983100953
ENSG00000010704	0.04157616717807923	0.019144630655889016	2.1716881315383394	0.030263807902766064	0.007672205670774059	0.08759112780855191	0.11112405791763891	0.07481355707361363
ENSG00000010803	0.04524095999885805	0.031889379376045	1.4186842417147392	0.15650180419963758	0.003288600208564309	0.05734631817792941	0.07130729273224679	0.046918971362671015
ENSG00000010810	0.010519286221846232	0.02047957583441311	0.5136476608158074	0.6076843468302339	4.323276340448379e-4	0.02079248984717434	0.02159610198375255	0.013342749666875885
ENSG00000010818	0.0081352229748928	0.023507433695560038	0.34607022953889427	0.7294092624697499	1.962968759926894e-4	0.014010598702150944	0.008391336676567695	0.005232241048197521
ENSG00000010932	-0.02122937405586989	0.011978052977687195	-1.7723559993778726	0.07683454438724792	0.0051232009102420714	-0.07157653882552653	-0.06740260688542386	-0.04507859209827435
ENSG00000011007	-0.14907971324303018	0.04556011762320193	-3.272153827081208	0.001127563291337877	0.017249669858813477	-0.1313379985336039	-0.1466116454589678	-0.1002471705123979
ENSG00000011009	-0.22351088194705077	0.025349196521831752	-8.817276782502915	1.2230018378694329e-17	0.11304253915618967	-0.3362179935044967	-0.3115653309749617	-0.2116436154056175
ENSG00000011021	0.2530577961762612	0.026837108921370305	9.429398558454709	8.482586612977918e-20	0.12721681567271206	0.35667466362598743	0.3624695852756798	0.24830140238133264
ENSG00000011028	-0.08611972867391057	0.016545341793226132	-5.205074017217889	2.6535313753044377e-7	0.042525666143191705	-0.20621752142626343	-0.20500891159260257	-0.13780374736142303
ENSG00000011052	-0.08371964601125637	0.013115906656805208	-6.383062048388267	3.438207022540818e-10	0.06261066348886471	-0.25022122909310585	-0.2393340475383801	-0.16210982410671723
ENSG00000011105	-0.11108032428272471	0.026278271505624104	-4.227078796219575	2.7300402649416558e-5	0.02845851292912837	-0.16869651131285518	-0.12558452529655162	-0.083373460628947
ENSG00000011114	0.1029438757909243	0.032759753169038744	3.1423886272811297	0.0017570037271053727	0.015930006141158342	0.12621412813610966	0.14776866503235467	0.10161675508125123
ENSG00000011132	-0.11113998679690722	0.030350931974901584	-3.6618311058392994	2.721576593459852e-4	0.021509164763585744	-0.14666003124091312	-0.14369962178312243	-0.09614911668528205
ENSG00000011143	0.0371243919460308	0.029694781331138936	1.2501992027501792	0.2117061751712763	0.002555743319248558	0.05055436004192523	0.06331458623266449	0.04212542537168433
ENSG00000011198	-0.07454195829368294	0.030177341829929732	-2.47013003046387	0.013778852325707198	0.009903468743080852	-0.09951617327389989	-0.12951159139167207	-0.08563113519166617
ENSG00000011201	-0.00880241768587032	0.013705196670920546	-0.6422686151266359	0.5209400877075425	6.757872224310573e-4	-0.02599590780163394	0.0032274150346014957	0.001209086377190838
ENSG00000011243	0.15224420868894292	0.033584342352824634	4.533190112509031	6.994507420039609e-6	0.032590307990959105	0.18052785932082263	0.17346132095652156	0.11607229221032046
ENSG00000011258	0.195187080674088	0.02461997004209146	7.927998301394639	1.0645583070651562e-14	0.09341288869164807	0.305635221614995	0.33960867206650636	0.23364256754282425
ENSG00000011260	-0.11041410371165147	0.02408235767773344	-4.584854406250282	5.513944989684315e-6	0.03331251034963518	-0.18251715083694176	-0.22933914699789665	-0.1527621788243681
ENSG00000011275	-0.16103572209497707	0.04474102865253851	-3.599285196270074	3.450071385872305e-4	0.020795815045799755	-0.1442075415704736	-0.1301960343536403	-0.0861661291638745
ENSG00000011295	-0.012603264912946874	0.030317248542170355	-0.41571268894722163	0.6777664539537267	2.832263826338669e-4	-0.01682933102157818	0.023681653192059855	0.01537572676126756
ENSG00000011304	-0.29580756304395855	0.04307530733909767	-6.86721886196425	1.6165254548538595e-11	0.07176150184763	-0.2678833735931174	-0.2535089251844029	-0.172139660497754
ENSG00000011332	-0.011258483450229204	0.014351572433761275	-0.7844773457537133	0.43306460034796357	0.001007843400703353	-0.03174654942987282	-0.05190751764194188	-0.03261323254582013
ENSG00000011347	-0.0047709649454047934	0.01462449915142295	-0.32623099745201073	0.7443614804848269	1.7443950603913277e-4	-0.01320755488495618	-0.02512123976003321	-0.0166169127767909
ENSG00000011376	-0.1339107402692019	0.03677165780388416	-3.6416835211345036	2.9387687266559776e-4	0.021278149271298404	-0.14587031662164363	-0.17297683438840658	-0.11482040631535295
ENSG00000011405	0.12591275825824716	0.027142192488222697	4.63900469031314	4.2867039068542755e-6	0.03407707134387556	0.1845997598694957	0.1965253316470286	0.12993933596996052
ENSG00000011422	-0.10154043264731846	0.014768356523521323	-6.87554044931111	1.5313178184521595e-11	0.07192300978225628	-0.2681846561275569	-0.2755917124975067	-0.18441242222021323
ENSG00000011426	-0.04522716523147243	0.00964859324499545	-4.687436197492411	3.4150899425714816e-6	0.03476745185764538	-0.18646032247544062	-0.21794082110066101	-0.1453685621284489
ENSG00000011451	-0.1008426519909287	0.03493295672217071	-2.8867482587561057	0.004030254645192157	0.01347706051155545	-0.11609074257474523	-0.13388948206740972	-0.08988968721044452
ENSG00000011454	0.06213666846923129	0.043453397712317	1.4299611017901706	0.15324015660395757	0.0033409135903276583	0.05780063659102598	0.07766137242051756	0.051477120005886036
ENSG00000011465	-0.009486518975229558	0.011635352788532517	-0.8153185509406479	0.4152082113027651	0.001088558567806235	-0.03299331095549937	-0.030910839852356105	-0.020650767327241748
ENSG00000011478	0.009812347268192648	0.026789311505319532	0.36627844154353195	0.7142843148090922	2.1988589650880655e-4	0.014828550047417986	0.023000534547674988	0.0168416102451184
ENSG00000011485	-0.16270097944933998	0.038492161964541305	-4.226859992931001	2.7326192808111208e-5	0.028455650682252774	-0.16868802767906296	-0.15809475454244387	-0.10585390734114125
ENSG00000011523	0.124953788410152	0.027531253228696578	4.538616072874927	6.82269320060639e-6	0.03266582199727842	0.1807368861004254	0.19201915372344766	0.12856975140110719
ENSG00000011566	0.05571750219724535	0.034670590714761314	1.6070537319551097	0.10856004735123247	0.004215956519032073	0.06493039749633472	0.08062655900196784	0.053360298788059375
ENSG00000011590	0.053703608992302206	0.013547992935475267	3.9639531292993158	8.244958045735245e-5	0.025112034286434867	0.15846777049745747	0.10553978024361488	0.07081180216149528
ENSG00000011600	-0.09392394688477489	0.017732946513552207	-5.296578705236299	1.6497115395869796e-7	0.04396768478749559	-0.20968472712025515	-0.2250707493965782	-0.15111439738996643
ENSG00000011638	-0.11709710398585364	0.02556346533121453	-4.5806428224295175	5.6223815311538845e-6	0.033253371835544054	-0.1823550707700341	-0.17790535769944957	-0.1182122680991538
ENSG00000011677	-0.021446585771954355	0.006201666308750445	-3.458197314114368	5.816765317167865e-4	0.019228158430682034	-0.1386656353632075	-0.15483638958408616	-0.10825761323370552
ENSG00000012048	-0.0012940842015611988	0.01682705095525962	-0.07690499095783077	0.9387243440128743	9.69560703400671e-6	-0.003113776972425052	-0.027065049395789725	-0.017216106025664233
ENSG00000012061	-0.15203715302133328	0.03665791455489282	-4.147457782784333	3.838796894525248e-5	0.027425649709614478	-0.1656069132301371	-0.1519927471244712	-0.10187355218791123
ENSG00000012124	0.037211729039055126	0.012021721481956033	3.095374409971813	0.0020557330386007776	0.015464220881101335	0.12435522056231217	0.12434814091282792	0.08317016291950782
ENSG00000012171	0.01948730882932108	0.009705354627739622	2.007892506433809	0.045095160236618866	0.006565838151004572	0.08102985962597099	0.08035804837385593	0.05227961096419854
ENSG00000012174	-0.11760952611302866	0.02805400763985739	-4.192254013146284	3.171090201133638e-5	0.028004611220761515	-0.1673457833970177	-0.18279731351707548	-0.12167902903906382
ENSG00000012211	-0.17787558696080136	0.034222471703370734	-5.19762536448475	2.757350417132185e-7	0.04240919963717728	-0.20593494030197282	-0.21238434205083812	-0.14323928611905973
ENSG00000012223	-8.474164693785226e-6	0.004968215685388719	-0.0017056756852781843	0.9986396260102988	4.769392671417785e-9	-6.906078968130786e-5	0.029564857691297176	0.018917386857286743
ENSG00000012232	-0.08647303809648958	0.026548297769704177	-3.257197084596853	0.0011876092482784291	0.01709502626913667	-0.1307479493878838	-0.10981623996946624	-0.07300527744754945
ENSG00000012660	-0.01229328834841584	0.01595679326211837	-0.7704109557902379	0.44135442293731164	9.720591665061038e-4	-0.031177863405084355	-0.021997480612283262	-0.016071218925138398
ENSG00000012779	0.009259144815649134	0.017247512504748826	0.5368394319528557	0.5915742722537694	4.722302959757753e-4	0.02173086045180367	0.031076924852879603	0.021367659250000916
ENSG00000012822	0.12343683434881002	0.024566408723440517	5.024618605772457	6.635753969792014e-7	0.039743281581452024	0.19935717088043656	0.21962604070959776	0.1474871382583939
ENSG00000012963	-0.1275971736221596	0.03277000475839456	-3.893718495401608	1.0961356396872038e-4	0.024251421091727853	-0.15572867780767802	-0.16381899383944648	-0.10833627937218793
ENSG00000012983	0.16466374662250996	0.03636339982309733	4.52828248798449	7.153475147039067e-6	0.03252207541411047	0.18033877956255176	0.20227933274790752	0.13623086508313054
ENSG00000013016	-0.030624491085256562	0.02324117338174336	-1.3176826566473197	0.18810456349000945	0.0028382942435660726	-0.053275643999543695	-0.032267213777829186	-0.02197755237831842
ENSG00000013275	-0.20376775310808964	0.02634068055236155	-7.735857572207679	4.2692361628895145e-14	0.08933951446640147	-0.29889716369748537	-0.2942718644460634	-0.20288041414084496
ENSG00000013288	-0.08836624793578646	0.026383464313665634	-3.349304203770393	8.600969492185067e-4	0.01805781796894779	-0.13437938074328099	-0.14027107244686254	-0.09668411065749039
ENSG00000013297	0.02827131869636686	0.009430038368547037	2.9980067515592572	0.002828116277968453	0.014520546176155585	0.12050122894043677	0.13717369843394753	0.09119507250263285
ENSG00000013306	-0.1502782893626139	0.02304767274063411	-6.520323811161477	1.4724846522585479e-10	0.06515504960308742	-0.2552548718498567	-0.24053953203241227	-0.1649707412701623
ENSG00000013364	-0.11476878533940893	0.020895468665830138	-5.492520276756826	5.822840812188174e-8	0.047124800686084906	-0.21708247438723516	-0.20757190809792306	-0.14084251312356638
ENSG00000013374	-0.09419506814955668	0.0415793362936989	-2.2654298155266943	0.023836103942839366	0.008343202454055768	-0.09134113232304435	-0.09130544498755834	-0.060197521752881906
ENSG00000013375	-0.09179439604269328	0.028485483869425784	-3.222497341574689	0.0013385002076710792	0.01673879553508082	-0.12937849718975933	-0.1377506115011718	-0.0921473617731637
ENSG00000013392	-0.03125076836984437	0.028808803380527718	-1.0847645407919724	0.27845448329224765	0.0019253254939123655	-0.043878531127560634	-0.053071944946636584	-0.03552359975463348
ENSG00000013441	0.40904059721619984	0.021170849031466647	19.320934961476265	2.984116551949785e-65	0.3796390589806644	0.6161485689187828	0.5981081832154181	0.4268502906661425
ENSG00000013503	-0.22554752962096294	0.0366119586190798	-6.160487942412948	1.317123018737606e-9	0.05857167573009019	-0.24201585842685874	-0.23210398454955863	-0.15560834675651644
ENSG00000013523	0.06597692081267242	0.033073730194520104	1.99484365460549	0.04650440972535232	0.006481326895497405	0.08050668851404509	0.10431376144857632	0.06944221759264194
ENSG00000013561	-0.12720286284217341	0.03514753230614722	-3.619112196389558	3.2013782725042193e-4	0.02102072812899764	-0.14498526866201833	-0.1443744059010886	-0.09672691017526705
ENSG00000013563	-0.15401836377525	0.03296218717866074	-4.67257718489504	3.6625500543718523e-6	0.03455498260553452	-0.18588970548562989	-0.1949166760454254	-0.13124472126214884
ENSG00000013573	0.033750876969727915	0.020385270524603108	1.655650187668286	0.0983069938041321	0.004473630375085308	0.0668852029606349	0.07819148328428462	0.051616218438660204
ENSG00000013583	-0.031378795060946534	0.01734443751382397	-1.8091561075956955	0.07091891312501784	0.00533701235355245	-0.07305485852119978	-0.12180268214593937	-0.07999229872459032
ENSG00000013588	-0.037438270724023316	0.010690727416484608	-3.501938574010898	4.956407206749922e-4	0.01970800524563127	-0.1403852030864767	-0.1201546320721868	-0.07981040077403947
ENSG00000013619	0.020233620962522153	0.014049124024091274	1.440205163526621	0.15032238849928234	0.0033887900255272353	0.05821331484744063	0.042211189995933825	0.02825838161204428
ENSG00000013725	-0.0010207243180873485	0.012817892626702146	-0.07963277176787881	0.9365554467240509	1.0395594126303393e-5	-0.003224219925238397	-0.02185607932420951	-0.013899143397972555
ENSG00000013810	-0.062158179821746234	0.014189688103565046	-4.380517694827238	1.3936050099521559e-5	0.030497890536357274	-0.17463645248446047	-0.17275664415603406	-0.11713158027529297
ENSG00000014123	0.06591677856702693	0.03141993753847746	2.097928377047344	0.03632227078152106	0.007163564677232267	0.08463784423785987	0.09271105545928592	0.06157780620117941
ENSG00000014138	-0.11677832341037155	0.026645469345353622	-4.382670911020567	1.3803155407410043e-5	0.030526964514113367	-0.17471967408999364	-0.18378806485983581	-0.12205352481960964
ENSG00000014164	-0.10192837783039198	0.023978856236218083	-4.250760621202507	2.464211645869076e-5	0.028769079258771472	-0.16961450191175056	-0.16003469017030797	-0.10697739468277875
ENSG00000014216	-0.28156923263513356	0.027995288331009314	-10.057736477150337	4.0209483864026502e-22	0.14224413432203503	-0.37715266712835877	-0.37050974837194445	-0.25187516211568434
ENSG00000014257	-0.025335372463283844	0.013276383963224943	-1.9083036867163392	0.0568211085077344	0.005934445814097122	-0.07703535431278999	-0.055963734783962694	-0.03851956599900015
ENSG00000014641	-0.19342795323939546	0.02998650735078491	-6.450499585585528	2.2709373489187015e-10	0.06385569938698837	-0.2526968527445249	-0.29003309776997627	-0.1955723964804791
ENSG00000014824	-0.02346334072750273	0.036747915624171	-0.6384944650321794	0.5233914950559407	6.678736170137665e-4	-0.025843250898711118	-0.010857037997184345	-0.007233118504256695
ENSG00000014914	0.09354361461602766	0.01850779528119113	5.054281895536903	5.718465610332587e-7	0.040195005406537	0.20048692078671146	0.18771536653651727	0.12549888600063133
ENSG00000014919	-0.11376472792907226	0.04301271035518939	-2.6449095392880024	0.008381717053540422	0.011338082602100655	-0.10648043295413644	-0.09424215237585346	-0.06244449643615691
ENSG00000015133	0.021996562819926922	0.02103560484111388	1.0456824505913356	0.2961218486590728	0.0017893364497302464	0.042300549047620616	0.027602175354929558	0.018328893487857573
ENSG00000015153	0.003541552563243162	0.038709942552314615	0.09148948124779377	0.9271336993838699	1.3721656269280753e-5	0.0037042754040802935	-0.021068163705492745	-0.012176462807461715
ENSG00000015171	0.10686106440007727	0.03853017038608292	2.7734386671353897	0.005716352650987048	0.012452747506951313	0.11159187921596857	0.11143327180435034	0.0702233087920661
ENSG00000015285	-0.01807132370911655	0.018117354390703097	-0.9974593044550607	0.31893711998852686	0.0016283687854522942	-0.04035305174893571	-0.07055989714202654	-0.046597974979346014
ENSG00000015413	-0.027971231556078578	0.010744689311643987	-2.603261085061458	0.009458786689305481	0.01098771294253618	-0.10482229220226086	-0.10383166230753163	-0.07106381946501848
ENSG00000015475	-0.14832381793909974	0.02705516912882084	-5.482272804611524	6.15366308319738e-8	0.04695737133171157	-0.21669649589163148	-0.23948538307400685	-0.16078708840749315
ENSG00000015479	0.2844472054405147	0.02158503019024852	13.177985063417681	4.4733312894161864e-35	0.22160049969951104	0.4707446225922405	0.5168731955685065	0.3592270525790089
ENSG00000015520	0.0024262141746203437	0.008824667444754642	0.2749354794171285	0.7834589019281811	1.2390188878411344e-4	0.011131122530280448	0.01524513800533717	0.008479722491308761
ENSG00000015532	-0.094500471852107	0.023168535170620706	-4.078828081109767	5.126926511081735e-5	0.026549410268743707	-0.16293989771920028	-0.16773346940891654	-0.1099519611682571
ENSG00000015592	0.008243429781226353	0.010094926574763826	0.8165913560811818	0.41448077810499173	0.00109195623441762	0.03304476107369522	0.03297484919070392	0.022977808014039078
ENSG00000015676	-0.20412234330293794	0.04318203688786921	-4.727019798370846	2.831817244038149e-6	0.03533628984737897	-0.1879794931565088	-0.21188710790269874	-0.14078901372634556
ENSG00000016082	0.006228474067482746	0.009856250112803427	0.6319314136916898	0.5276684517877802	6.542230425236248e-4	0.025577784159766737	0.03895184802326213	0.025843792828339162
ENSG00000016391	0.0675294035991842	0.014974228461879258	4.509708381376552	7.787069421368555e-6	0.032264414957307516	0.17962298003681831	0.1862863026116031	0.12607667949061632
ENSG00000016402	0.006167549735110969	0.008735555434906265	0.7060283437119702	0.48044006386724725	8.165065789723812e-4	0.028574579244013056	0.08179988605452354	0.054109290349151046
ENSG00000016602	0.024901075561126283	0.006662026534911593	3.73776289101147	2.0312110467204502e-4	0.02239026222076253	0.1496337602974758	0.14916076498623398	0.10098908440747248
ENSG00000016864	-0.001474843829234817	0.04390166168381938	-0.03359425982225163	0.9732116890053217	1.8501183688649646e-6	-0.0013601905634358573	-0.009832493788281224	-0.007907210909239197
ENSG00000017260	-0.17441153795341902	0.036522624818541904	-4.775438206316247	2.247913364410853e-6	0.03603766864556265	-0.18983589925396926	-0.20777864400558807	-0.13854203904307055
ENSG00000017427	0.026131302831592988	0.009543596560636433	2.738098018452948	0.006359935346894235	0.012141238846539957	0.11018728985931144	0.13458800757158151	0.08832750481159618
ENSG00000017483	-0.05148792470192683	0.01227491733330873	-4.194563865795758	3.139849922246024e-5	0.028034614357198055	-0.1674354035358057	-0.185800742838599	-0.12625857744116717
ENSG00000017797	-0.11832452675740807	0.03509474605264531	-3.371573812784128	7.946550190732017e-4	0.01829434238605125	-0.13525657982535014	-0.13050794434043905	-0.08725751686717952
ENSG00000018189	0.3227234604910868	0.030835848614288057	10.465853057196231	1.0937403388355962e-23	0.15222917611090864	0.390165575250954	0.40221635656171817	0.2735317181106777
ENSG00000018236	-0.009403664834912116	0.0094345556439546	-0.9967257801842233	0.3192928432702448	0.0016259785778643461	-0.04032342467926442	-0.023286164102554803	-0.01593212049236423
ENSG00000018280	-0.056073262615510974	0.0136198274049266	-4.11703180579425	4.366426896576805e-5	0.027035572561832293	-0.16442497548071044	-0.18505596482127906	-0.12397950311955966
ENSG00000018408	-0.01731318183439532	0.019459257123449456	-0.8897144286937861	0.37396998392803493	0.0012960095968888167	-0.036000133289874475	-0.014571766578633122	-0.00936239451364587
ENSG00000018510	-0.030310080409227138	0.02015928523256705	-1.503529518013943	0.13322008163015203	0.003692220286270859	-0.06076364279954634	-0.05709664651093789	-0.03798457202679181
ENSG00000018610	-0.12558530439066684	0.043915538943732825	-2.8597008578574914	0.00438543015174842	0.013229022166592073	-0.11501748635139104	-0.11760011650306326	-0.07794862175075447
ENSG00000018625	0.025397123943471187	0.005855622788396726	4.337219944187173	1.6882860727624742e-5	0.029915924783469414	0.17296220622861344	0.1945852566362162	0.12868914023459307
ENSG00000018699	-0.19700406466439385	0.04436305150828662	-4.440723935043	1.064451859766538e-5	0.031315550017478336	-0.17696200162034256	-0.20260621525169592	-0.1355353729192597
ENSG00000018869	0.06402677739564147	0.016830214595039784	3.8042757585819196	1.5654514490178213e-4	0.023175582146177556	0.15223528548328502	0.18360166749360604	0.12310211300513799
ENSG00000019102	0.02838031855462822	0.007164773705907965	3.961090708451299	8.341912299534493e-5	0.025076689082756818	0.15835620948594584	0.16494252372631635	0.1106637990980093
ENSG00000019144	0.040064398154475	0.02150523607605411	1.863006665576034	0.06294173885103391	0.005657635002113417	0.07521725202447434	0.08950000025531124	0.05883863706347273
ENSG00000019169	-0.011592203940818651	0.0064003445734391136	-1.8111843523121103	0.07060407043669235	0.005348921664857575	-0.07313632247288337	-0.09584831283742906	-0.06378989024103505
ENSG00000019186	0.002637588345263421	0.006344177634477424	0.4157494473246542	0.6777395675854653	2.8327645785909716e-4	0.01683081869247871	0.03126032168134118	0.0199649259778936
ENSG00000019485	0.12015789089932852	0.020909088761592975	5.746682328884724	1.4380876309167583e-8	0.05135786442470463	0.2266227358953738	0.23227480735703168	0.15507335278430812
ENSG00000019505	-9.735843451089141e-4	0.004750314038302357	-0.20495157525561167	0.8376783280004679	6.885615719124676e-5	-0.008297961026134488	-0.025526929917307574	-0.016237979006115066
ENSG00000019549	-0.023756310054954183	0.01766933030835363	-1.3444940832716663	0.17928840743973193	0.0029546284646543887	-0.054356494227041204	-0.04699768380140699	-0.03130784725363179
ENSG00000019582	-0.03494894865205193	0.016472267922580587	-2.1216840823808516	0.0342667964391126	0.007325519999382713	-0.08558925165803646	-0.09891297563486275	-0.06568655990773943
ENSG00000019991	0.04315886739733724	0.014839928777085024	2.908293432242122	0.0037662878936605398	0.01367622110742432	0.11694537659704309	0.12334922274261864	0.08039889414346865
ENSG00000019995	0.013794975486273266	0.03193626803133371	0.43195327245934206	0.6659280139744896	3.0578127181769783e-4	0.017486602637954103	0.06818706730791224	0.04630907823435351
ENSG00000020129	-0.08568784790336363	0.024412870019721557	-3.509945689881691	4.8124077959329164e-4	0.0197964460627171	-0.14069984386173787	-0.12936437909175966	-0.08684022156885701
ENSG00000020181	-0.002870573174555097	0.01750892703013937	-0.163949119761238	0.8698255046553935	4.4062507377897854e-5	-0.006637959579410849	0.02551366628924492	0.015258028087381727
ENSG00000020256	-0.1995101140488071	0.034613382922971114	-5.763958827508956	1.305145670923255e-8	0.051651153536873516	-0.22726890138528183	-0.2425887513288635	-0.16180357695468897
ENSG00000020426	-0.10336220536442509	0.0321249448243583	-3.217506082253318	0.001361608349470229	0.01668784758577765	-0.12918145217397764	-0.13843267247180074	-0.0921473617731637
ENSG00000020577	0.023882635216968266	0.015531024952342947	1.5377372253442572	0.12463140316973734	0.0038614832341188755	0.062140833870482484	0.06528300105368376	0.043024215244994335
ENSG00000020633	-0.004876132715515546	0.013791026439418515	-0.35357286398771803	0.723781177413172	2.0489861475439638e-4	-0.014314280099061572	-0.0038412358797198683	-0.0036914584082375144
ENSG00000020922	0.16973400520575843	0.03303470101431844	5.138051805953671	3.741676902115404e-7	0.041482705742252914	0.203673036365281	0.2117541351993639	0.1417092033585439
ENSG00000021300	0.006666581012830662	0.010102717341493723	0.6598799894608339	0.5095799135526493	7.133294871430488e-4	0.02670822882826662	0.023679663836655634	0.01602841940736173
ENSG00000021355	-0.08908731317587003	0.03001243505201947	-2.968346720999419	0.0031115192164117094	0.014238727309059581	-0.11932613841509927	-0.14110330357478126	-0.0936239451364587
ENSG00000021488	0.16976712465060412	0.013580645109903177	12.500667183093372	4.3786888834637307e-32	0.20393250038992394	0.4515888621189892	0.4402703225478527	0.3014632406869244
ENSG00000021574	-0.05571160629210176	0.038883215898110585	-1.4327931732315615	0.15242922592796176	0.0033541157794457466	-0.05791472851914086	-0.08898682508820908	-0.0591061340495769
ENSG00000021645	0.0141186078089521	0.010056732403776584	1.403896140624182	0.1608586707810947	0.0032206176717899933	0.05675048609298405	0.06426767070138965	0.042318023201679336
ENSG00000021762	-0.12206446612154007	0.02521635348039601	-4.840686668531865	1.6415491544885223e-6	0.03699250790946517	-0.192334364868749	-0.18868808280199462	-0.126183678285058
ENSG00000021776	0.008078836342771758	0.0376708058435003	0.2144588139774471	0.8302609524242481	7.539199249203938e-5	0.008682856240433306	0.027926963800397733	0.019591479262269243
ENSG00000021826	0.03567306489240316	0.011486228241607084	3.105724885666385	0.0019862151331945252	0.015566201391184576	0.12476458388174334	0.1138432188221908	0.07393616695919196
ENSG00000021852	-0.01635920645905286	0.010289073963704149	-1.589959068888199	0.11236213784862609	0.004127109234533618	-0.06424258116338143	-0.037976691317935504	-0.027179903680054802
ENSG00000022267	0.019379871685350002	0.008429490205386388	2.29905619594485	0.02183880882586788	0.00859057790707252	0.09268537051267867	0.1130901169230479	0.07402176599474529
ENSG00000022277	-0.2223550743189459	0.03491195485961566	-6.369023883453594	3.746540478508338e-10	0.0623527219762679	-0.24970527022125122	-0.2929799875168535	-0.20168202764309828
ENSG00000022556	0.007444326454823656	0.005627068520889792	1.3229493167157145	0.1863479370993736	0.002860963362504871	0.05348797399888014	0.03222747902120276	0.022127350690536753
ENSG00000022567	-0.04405453237939708	0.02172910914329123	-2.0274430989730075	0.04305138726701188	0.006693462086641897	-0.08181358130922904	-0.08909877868115455	-0.0592987318795719
ENSG00000022840	-0.27848062937688395	0.04655504304011861	-5.981750014427105	3.762554229493518e-9	0.055407815917888244	-0.23538864865980155	-0.21246158662712572	-0.1447586690001314
ENSG00000022976	0.20401409079731542	0.029847257940620403	6.8352708045473065	1.989082311761885e-11	0.0711427412355399	0.2667259665565768	0.27452395216001974	0.18377042945356323
ENSG00000023041	-0.04868721215184226	0.04345338109515021	-1.1204470382921754	0.2629642393194072	0.002053808542881146	-0.04531896449480187	-0.05537519969306114	-0.036336790592390145
ENSG00000023171	0.005348171058580862	0.01685591801586316	0.3172874389604696	0.7511340761124257	1.6500771701244117e-4	0.012845532959455022	0.016012269297121576	0.010122085954181707
ENSG00000023191	-0.23795755569638746	0.030984237529142398	-7.679955186006277	6.36278478561365e-14	0.08816640370151678	-0.2969282804003625	-0.29827892356901675	-0.20125403246533163
ENSG00000023228	-0.11170032041930768	0.03521206463704589	-3.1722172945743736	0.0015887875944871554	0.016228936691180133	-0.127392843955931	-0.10978441028299869	-0.07390406732085945
ENSG00000023287	0.05486642425950254	0.028191348072064602	1.9462149918921696	0.052087719251525263	0.006171111719678127	0.07855642379639009	0.0815481017172445	0.05354219673861021
ENSG00000023318	-0.2625568922064778	0.03621039029429128	-7.250871644094679	1.2598846354236007e-12	0.07934970157640552	-0.28169079071990527	-0.2928365706976465	-0.1965995849071191
ENSG00000023330	-0.22187030305015606	0.035320473740405256	-6.281634405043243	6.372069542122245e-10	0.06075662205476349	-0.24648858402523136	-0.2433121175998591	-0.16534523705070814
ENSG00000023445	0.020039739369091758	0.012898618034905357	1.5536346075883158	0.12079024402816398	0.003941420932672878	0.0627807369554773	0.08240789588780327	0.05387389300137938
ENSG00000023516	0.11689484020633896	0.023395472218958005	4.996472783807108	7.636519340568113e-7	0.039316734766001546	0.19828447938757465	0.23006712019719675	0.15489145483375727
ENSG00000023572	-0.1687700905114613	0.023085771331081757	-7.310567539245961	8.385175372859518e-13	0.08055595604915837	-0.28382381163172005	-0.28699885961541627	-0.19716667851765995
ENSG00000023608	-0.12494612968480322	0.03572825456615338	-3.497123808650004	5.044924365349503e-4	0.01965491440658171	-0.14019598570066794	-0.11511761036442675	-0.07809842006297281
ENSG00000023697	-0.16364017052444074	0.03181368461110274	-5.143703803090181	3.6353342702260055e-7	0.0415702241938975	-0.20388777352724533	-0.21059690622014499	-0.13991162361192389
ENSG00000023734	-0.22805882433407743	0.03144420836314382	-7.252808584024912	1.2434030480257875e-12	0.0793887348985991	-0.2817600661885907	-0.296826982056954	-0.20163922812532162
ENSG00000023839	0.01524788514883218	0.010726794839558962	1.4214763474919883	0.15568935834257977	0.0033015147251013394	0.05745880894259249	0.14528045258479552	0.10269744290511207
ENSG00000023892	-0.007690840659415234	0.021617982463977708	-0.35576125904582306	0.7221423580393147	2.0744232504480507e-4	-0.014402858224839507	-0.039327540810327626	-0.02647150174486844
ENSG00000023902	-0.048727667094449055	0.021699640139147876	-2.2455518516429436	0.02508999689540789	0.00819862544921772	-0.09054626137625796	-0.12143965096039794	-0.08320226255784033
ENSG00000023909	-0.04596558675431203	0.027271091703885197	-1.685505928894057	0.09240242251423703	0.00463567313501952	-0.06808577777347888	-0.05500093911977746	-0.035395201201303475
ENSG00000024048	0.056044899895619796	0.04084848950946994	1.3720189061734305	0.17056189651352313	0.003076466602924286	0.05546590486888556	0.07112976893814903	0.04858815255596102
ENSG00000024422	-0.008827270319855831	0.015897464587214336	-0.5552627761130686	0.5789184972161886	5.051819581590295e-4	-0.02247625320552917	-0.019176967285032084	-0.012850555212444218
ENSG00000024526	-0.042644270819780936	0.009569145907520638	-4.456434381073206	9.916705770155729e-6	0.03153052022007478	-0.1775683536559225	-0.2080614989331936	-0.13574937050814304
ENSG00000024862	0.012929701131484976	0.029261967981082986	0.441860272003703	0.6587469198262037	3.1996398368359913e-4	0.01788753710502448	0.03458067705856488	0.022715844059965924
ENSG00000025039	-0.015210332019534797	0.014314684279952099	-1.0625684592175788	0.2883981699488077	0.0018474849580901577	-0.04298237962340114	-0.038163139681361924	-0.0251340168143476
ENSG00000025156	-0.0068692077734381195	0.03183103033988903	-0.21580224391385713	0.8292140380893522	7.63394316466673e-5	-0.008737243938832486	0.017666994181769896	0.012615157864672549
ENSG00000025293	-0.09533639040060758	0.03339159780444323	-2.8551011832060853	0.004448586101556841	0.013187060795223996	-0.11483492846352886	-0.10943841949703814	-0.07271638070255695
ENSG00000025423	-0.05079544575870028	0.011906089500600157	-4.26634166962543	2.3029798048449392e-5	0.02897424835880606	-0.1702182374447756	-0.1926048618356169	-0.12881584862832302
ENSG00000025434	-0.0013745290198947024	0.022509068081938602	-0.06106556765882422	0.9513269925452696	6.1130832094893e-6	-0.002472465006727095	0.0068738773148106684	0.0039054559971208485
ENSG00000025708	-0.09516109499604038	0.01364676436268003	-6.973161730283741	8.080660558524406e-12	0.07382802909059932	-0.27171313750092996	-0.2720864159238102	-0.18379182921245155
ENSG00000025770	-0.14290246041490098	0.025113807813275144	-5.690194871180101	1.971406878679114e-8	0.05040381467005978	-0.22450793899116198	-0.2398701139388917	-0.16000599720806896
ENSG00000025772	-0.1468474603939057	0.02573697944189814	-5.7056990982728735	1.808381088647205e-8	0.0506649268756256	-0.22508870890301277	-0.23437103826277214	-0.1582191173408931
ENSG00000025796	-0.06318389885020162	0.031185776216374594	-2.026048619467291	0.043194517488472035	0.00668431922439553	-0.08175768602642514	-0.09658435660703435	-0.06448817340999276
ENSG00000025800	-0.08052255168755983	0.04251765449372164	-1.8938615651870017	0.058716245975311776	0.00584548452585528	-0.07645576842760249	-0.0792659969598543	-0.0518088162686552
ENSG00000026025	-0.048681808576341884	0.017359858729943823	-2.8042744663797974	0.00520355480640741	0.012727648563332215	-0.11281688066655705	-0.1145175579527639	-0.0763650395930178
ENSG00000026036	0.27748254302903863	0.015518843761966744	17.880361919042386	8.308841845428898e-58	0.3438795498224017	0.5864124400303949	0.5833768755685124	0.41832248674914163
ENSG00000026103	0.00998429662155306	0.01853753289540618	0.5385989968507237	0.5903600647402842	4.753294944396393e-4	0.021802052528136887	0.039054920592762256	0.025669010786555934
ENSG00000026297	-0.06755370165874369	0.021526461494625213	-3.1381702782694076	0.0017820754092386349	0.015887944955722762	-0.12604739170535278	-0.1389700340125016	-0.09422313838533204
ENSG00000026508	0.007813705835155827	0.017438722892428697	0.44806640276096554	0.6542643667210573	3.2901220924595303e-4	0.018138693702853138	0.006514536907058642	0.003948255514897516
ENSG00000026559	-0.011924561091126233	0.006776275294327376	-1.7597515704694942	0.07895114502385157	0.005050957639336357	-0.07107008962521655	-0.06996263083380436	-0.04414030805388733
ENSG00000026652	0.029737946947194997	0.017642613127727604	1.6855749617078006	0.0923891083037432	0.004636051106379291	0.06808855341670353	0.05289201298547054	0.035641298428519305
ENSG00000026751	0.004532880241320275	0.011021757011216299	0.41126657362409513	0.6810215243416106	2.7720214517328354e-4	0.016649388732721593	0.005032022143520508	0.0034667609399100137
ENSG00000026950	0.05092417409224957	0.021972536068985526	2.317628421788307	0.02079953141154971	0.008728714867760683	0.09342759157636851	0.10353602818844168	0.0690035225354311
ENSG00000027001	-0.08397887961238491	0.023822182797414927	-3.5252386536760985	4.5481877989846044e-4	0.019965877805042814	-0.14130066455980536	-0.14072477635767008	-0.09501492946420037
ENSG00000027075	-0.021027447175515215	0.024909276273798384	-0.8441613053862028	0.39891020397510857	0.0011668472204690603	-0.03415914548798101	-0.008213184664973852	-0.005574637190410855
ENSG00000027644	0.028976780857148006	0.012238311105442892	2.367710757431294	0.018209494620702708	0.009106561237218591	0.09542830417239191	0.0932980583928825	0.06233849791446091
ENSG00000027697	-0.04664158130005064	0.02569993757724541	-1.8148519294983365	0.07003767387804095	0.005370489853385663	-0.07328362609332079	-0.07219462376971664	-0.048523953279296025
ENSG00000027847	-0.19310506405371305	0.0315083311660615	-6.128698566609961	1.5904647164954573e-9	0.05800372358061418	-0.2408396221152445	-0.23991097425186525	-0.16141838129469896
ENSG00000027869	-0.013743182411955244	0.01198160405955428	-1.1470235824556612	0.251821566262897	0.0021521828706965317	-0.046391625005991664	-0.06594396438673637	-0.04353780945831434
ENSG00000028116	-0.009225534812957221	0.02310713220119991	-0.3992505315081097	0.6898483511587423	2.6124482660053465e-4	-0.016163069838386453	-0.038942574363881745	-0.02393563031660093
ENSG00000028137	-0.02200189056981746	0.01762067925122566	-1.2486403194863815	0.21227565199765266	0.002549389978332074	-0.05049148421597566	-0.04534439858185382	-0.029874063408113452
ENSG00000028203	-0.03140435317562942	0.033089946089767265	-0.9490602701628728	0.34296579832076524	0.001474405535467725	-0.03839798869039366	-0.04955141409866044	-0.033009128085254295
ENSG00000028277	0.0417362249810592	0.017169193057823464	2.4308786580998523	0.015349362409854368	0.009594224811310044	0.09795011389125614	0.06784824867169849	0.04575268450325685
ENSG00000028310	0.01891905493940989	0.03986432006516109	0.4745861689973726	0.6352518171055087	3.6909655645289897e-4	0.019211885811988766	0.03926207531209133	0.026118405723210936
ENSG00000028528	0.08473310177407409	0.028755136714076923	2.9467118385353896	0.0033343605579602416	0.01403482737731616	0.11846867677709594	0.15033773430680383	0.09942327979519706
ENSG00000028839	-0.07225860212310777	0.03051076659328847	-2.3682984792326613	0.018180861543196158	0.009111041530547242	-0.09545177594234297	-0.08130542653365846	-0.05444098661192021
ENSG00000029153	-0.025533993304188488	0.012957209962550901	-1.9706397733761492	0.04921684099920505	0.00632599119446751	-0.07953609994504046	-0.0867310007627378	-0.05951272946845523
ENSG00000029363	0.13036747359013773	0.04537075966514491	2.873380885669624	0.004202381198881621	0.013354198699752143	0.11556036820533207	0.11308899136670077	0.07436416213695862
ENSG00000029364	-0.10556629925940984	0.03057152750635269	-3.453092071944178	5.925801024291088e-4	0.019172515985553057	-0.13846485469444236	-0.1357486655712998	-0.09162306768039953
ENSG00000029534	-0.008481514176047358	0.008794910319976292	-0.9643661922035632	0.3352445113978342	0.0015222728453147193	-0.039016315117072695	-0.06420976998883521	-0.04336661138720767
ENSG00000029559	-0.027089857206695152	0.006160311434311184	-4.3974817662321986	1.2921336715356913e-5	0.030727289024182113	-0.1752920107254809	-0.18311344850702693	-0.12287953664331613
ENSG00000029639	-0.03875892624849677	0.03304883157593438	-1.172777505293724	0.24134281048971365	0.002249693168881357	-0.04743093050828112	-0.055556047804742284	-0.03796317226790348
ENSG00000029725	0.04655170783784246	0.018898086151558934	2.463302763280203	0.014041353107106505	0.00984933786129316	0.09924383034372093	0.13197307841991923	0.08810280734326868
ENSG00000029993	-0.09077048091787077	0.012583932417573704	-7.213204736470774	1.6266642269815524e-12	0.07859205356069475	-0.28034274301414386	-0.2876053774321428	-0.1958933928638041
ENSG00000030066	0.021047949393707247	0.032503419999631106	0.6475610687720286	0.5175125141763667	6.869627377663365e-4	0.026209974013079593	0.025225628567296838	0.016734611450676732
ENSG00000030110	-0.19090175797034542	0.022935397086686356	-8.323455541180097	5.616987826712792e-16	0.10199022657262136	-0.3193590871928029	-0.32118365494854106	-0.21558117104107086
ENSG00000030419	0.033560088556110076	0.013911743791523202	2.4123567152350187	0.01614383872423428	0.009449952872601726	0.09721086807863469	0.14621903569965308	0.09704790655859205
ENSG00000030582	-0.24318004631562756	0.024670782825364376	-9.85700567497237	2.2822563535703194e-21	0.1373953331843324	-0.3706687647810809	-0.38484839390807757	-0.2620293477081985
ENSG00000031003	0.17069692436086042	0.02619766336029843	6.515730888409887	1.5152308134043057e-10	0.06506926200565732	0.255086773482392	0.26695529247028466	0.18225104657249155
ENSG00000031081	0.016291144591516937	0.0214754196751013	0.7585949349527713	0.44838790155439157	9.424981957536974e-4	0.030700133481040046	0.024721562553887688	0.015397126520155895
ENSG00000031691	-0.03785204722212679	0.02873969519158561	-1.3170650199939868	0.1883113679667106	0.0028356416262813005	-0.05325074296459466	-0.08421980602511409	-0.05502947998134938
ENSG00000031698	-0.332552147470535	0.03708139741139849	-8.968166538629731	3.674635203349236e-18	0.11649007539624977	-0.3413064244872182	-0.3489939273490438	-0.23662783390774678
ENSG00000031823	-0.14019239515235965	0.04415026873229117	-3.1753463609118193	0.0015720310508855666	0.01626044798079183	-0.1275164616070871	-0.1325403588188704	-0.08843450360603784
ENSG00000032219	0.22458512248377008	0.02942102523453718	7.633490699030122	8.849699676841124e-14	0.0871955415251218	0.2952889119576311	0.30549434179585744	0.20538418593077998
ENSG00000032389	-0.22208652378741248	0.030179911443519298	-7.358753328452936	6.024707286212446e-13	0.08153451567583964	-0.28554249364295997	-0.2862375908888245	-0.19548679744492578
ENSG00000032444	-0.15003938924889096	0.03075192548247377	-4.879024220268804	1.3623801247562884e-6	0.037558684372707665	-0.19380063047551568	-0.18443287776809364	-0.12376550553067632
ENSG00000032742	0.10293852629272254	0.026607688040044965	3.868751247301101	1.2116462405535985e-4	0.023948833388732972	0.15475410620960353	0.1638369242138135	0.11021945815436127
ENSG00000033011	-0.19739303671228375	0.026499124622410275	-7.449039903203018	3.227590691651329e-13	0.08337968405214063	-0.2887554052345003	-0.26672889859013843	-0.18023946923698822
ENSG00000033030	0.2663018562946923	0.04284185975180768	6.215926615638012	9.461390749997497e-10	0.0595675229614815	0.24406458768424585	0.22897454526861505	0.15393916556322643
ENSG00000033050	-0.26999331910103813	0.036082760386372925	-7.482612644098157	2.5551243932024944e-13	0.08406963271300796	-0.28994763788140754	-0.29805624664238894	-0.20090093644367413
ENSG00000033100	-0.1772957477391895	0.03045807348927765	-5.820977081876307	9.45956162797766e-9	0.05262405351101431	-0.2293993319759543	-0.21948759727890133	-0.1476583363295006
ENSG00000033122	0.1749713259139439	0.02029109040253696	8.623061769616262	5.620468496101225e-17	0.10865260846795609	0.32962495122177243	0.3737057001802844	0.25829508978218435
ENSG00000033170	-0.047644725006017026	0.01754645126561845	-2.715348208294113	0.006808096673716061	0.0119427226461421	-0.10928276463441994	-0.10224988374388343	-0.06854342771933193
ENSG00000033178	0.06596975867379247	0.03305413344802968	1.9958096550168327	0.04639882493297354	0.006487564830101416	0.08054542091330308	0.07248501730727497	0.04658727509990185
ENSG00000033327	0.03763003557269146	0.015561677142584033	2.4181221103551924	0.015892740876530774	0.00949474715977365	0.09744099322037747	0.12888764053942955	0.085427837482227
ENSG00000033627	0.025775353688977383	0.03199710324775729	0.8055527242386856	0.42081468705617964	0.0010626649378798574	0.032598541959416215	0.03688421973800846	0.02483442018991093
ENSG00000033800	0.169375687846518	0.03622763411648531	4.675317391743336	3.6156553049880216e-6	0.03459412116193035	0.1859949492914536	0.2052623188250798	0.13969762602304056
ENSG00000033867	0.06704036642997105	0.01582512643358743	4.236324222199186	2.623160911036256e-5	0.028579575723472455	0.16905494882869398	0.1811620110233473	0.12168972891850798
ENSG00000034053	-0.016378106842670635	0.011721481721425633	-1.3972727366654663	0.16283958800822354	0.0031903971498910837	-0.05648360071641214	-0.08074615590778217	-0.05557517383300189
ENSG00000034152	-0.17074590665343028	0.02605270983616015	-6.553863599111736	1.1941963027822478e-10	0.06578286591924902	-0.25648170679260746	-0.24043692317472082	-0.16165377864247063
ENSG00000034239	0.031063924063863078	0.007822434452832773	3.9711325484630633	8.006456511819815e-5	0.0252007868639695	0.15874755703307522	0.1525222762967847	0.10087725225957693
ENSG00000034510	-0.11632522187813042	0.017056360155715176	-6.820049577761328	2.1950504924847478e-11	0.07084866688306164	-0.26617412887630815	-0.2891211877229727	-0.19976674922259247
ENSG00000034533	0.11646900466001653	0.04375117651228006	2.662077090140103	0.007970730953934767	0.011484050713024252	0.1071636632120436	0.13141721063881331	0.08788880975438534
ENSG00000034677	0.08535628475446966	0.024505380285355087	3.483165074792996	5.309970961378678e-4	0.019501376521955684	0.13964732908994662	0.1353094368386309	0.08950449155045452
ENSG00000034693	-0.009721187287019387	0.03182209546318534	-0.30548545422678813	0.7601006612317147	1.529624394767899e-4	-0.012367798489495646	0.020779785699067622	0.015579024470706727
ENSG00000034713	-0.10823574088304679	0.035071361544860166	-3.0861573692997704	0.002119514688389674	0.01537367666338581	-0.12399063135328167	-0.10238432228804241	-0.0675269391721361
ENSG00000034971	0.017231270631290773	0.005600371301671561	3.0768086084127493	0.002186061789252909	0.015282097375312857	0.12362078051570789	0.16154414543019194	0.11031091194274739
ENSG00000035115	0.02202134673970354	0.023599516965712695	0.93312701152731	0.3511235892615635	0.0014253850815792374	0.037754272361936445	0.03947705657439228	0.027883885831498444
ENSG00000035141	-0.11821626503682522	0.0277240454351832	-4.264033736101257	2.326210362419059e-5	0.02894381592328063	-0.1701288215537871	-0.18079507965418443	-0.12055554169742631
ENSG00000035403	-0.06033791586116194	0.027102397138210468	-2.2262944326830114	0.026358942962921506	0.008059737253844233	-0.08977603941946014	-0.07120816524651276	-0.046458876546571846
ENSG00000035499	-0.043775593668466464	0.010662683952420525	-4.105494813857725	4.583976419342577e-5	0.02688833192588997	-0.16397662005874505	-0.17755661846194373	-0.11700318172196296
ENSG00000035664	0.07254446106203305	0.01704393647751304	4.256320783508245	2.4054778361752758e-5	0.028842218511292216	0.169829969414389	0.18622026124732874	0.12278111662181299
ENSG00000035681	0.023597734833138907	0.028642339243954575	0.8238759632078441	0.4103320401233924	0.001111503517586252	0.03333921891086015	0.016977237546814062	0.010913877033050043
ENSG00000035687	-0.0922353286926943	0.027961185244816722	-3.2986916643596977	0.00102789701765297	0.017525677657894593	-0.13238458240253925	-0.16196737512123827	-0.10593950637669458
ENSG00000035720	0.016916711712913257	0.01186224022213084	1.4260975495465453	0.15435173883013886	0.003322944538266069	0.057644987104396805	0.03327024153749191	0.022191549967201754
ENSG00000035862	-0.03939389715733764	0.018848966738225278	-2.0899764801137724	0.037033443629406054	0.007109748026315811	-0.08431932178519762	-0.09332157816254992	-0.06139590825062857
ENSG00000035928	0.06072351215763217	0.038607536879445424	1.5728408768278934	0.11627416798964917	0.0040390761351991825	0.06355372636753072	0.09208111036510175	0.061224710179521906
ENSG00000036054	-0.024647709054797285	0.041757764398111005	-0.5902545169758243	0.5552386192189853	5.708221641688799e-4	-0.023891884901965657	-0.027133629805777364	-0.018542891076740908
ENSG00000036257	-0.12629193652639756	0.04362836919198393	-2.8947205422842583	0.003930677965679607	0.013550591955076902	-0.1164070099052345	-0.08196301319766972	-0.05639906455020272
ENSG00000036448	0.00524105275068462	0.010597385797285237	0.4945609087882066	0.6210881651771747	4.0080730958059406e-4	0.020020172566204163	0.07551595731998059	0.04961534098260103
ENSG00000036530	0.08095602022097265	0.015134704150889751	5.349032225133607	1.2522872176246188e-7	0.0448036354086507	0.21166869255667153	0.22227790381488313	0.14963781402667142
ENSG00000036549	0.11271995863528152	0.03308640667801042	3.4068359170050466	7.004368899340472e-4	0.018671829183277457	0.13664490178297037	0.16459086373628448	0.1096309647849321
ENSG00000036565	7.587367706392461e-4	0.010587844875448347	0.07166111513388763	0.9428950906096223	8.41847900112634e-6	0.0029014615284586494	0.017771984725949683	0.01306558766659972
ENSG00000036672	0.013078392581007061	0.012817335453924071	1.0203675036844781	0.30795869966973494	0.00170389480781044	0.04127826071687644	0.056766151756547076	0.03773847479957598
ENSG00000037042	0.11779946472784664	0.021470959151580357	5.486455630426556	6.016479615071872e-8	0.04702568219162857	0.21685405735569876	0.21532272468578942	0.1442450747868114
ENSG00000037241	-0.22359460147303314	0.027306498387678593	-8.188329323613491	1.5541725051270483e-15	0.09903088719721287	-0.3146917336016505	-0.30410904368983616	-0.21096952300063498
ENSG00000037280	0.003199377352795688	0.019475550348990945	0.16427660812991876	0.869567813176391	4.4238705110502564e-5	0.006651218317759268	0.029547948170361292	0.018574990715073406
ENSG00000037474	-0.15987214096152141	0.032509747002388706	-4.917667952007579	1.1275715051570137e-6	0.038133221196247284	-0.19527729308920566	-0.19934636848885984	-0.13289250269655054
ENSG00000037637	-0.0704425866417057	0.057700989158146816	-1.220821127496389	0.2226254282544831	0.0024373305207129018	-0.04936932773203374	-0.051053063320099706	-0.033897218079120134
ENSG00000037749	-0.02479823820764285	0.02145243949229013	-1.155963554473848	0.24814860768794478	0.00218578848460267	-0.04675241688514742	-0.008483082606722914	-0.00598123260928919
ENSG00000037757	0.12021401576306434	0.02734654187090606	4.395949452422715	1.3010007309731095e-5	0.03070653618496573	0.17523280567566474	0.20159515154322932	0.13702265616199888
ENSG00000037897	-0.16312393902960273	0.026327789917248372	-6.195884255470066	1.0666442331222587e-9	0.05920671508961382	-0.24332430024478371	-0.2511287399704388	-0.17058817797834983
ENSG00000037965	0.010708317328738292	0.018172141770407216	0.5892710646896043	0.5558976184570559	5.689226799155153e-4	0.023852100115409162	0.022730453375822902	0.013952642795193388
ENSG00000038002	-0.12111512147194514	0.02917609348903854	-4.1511767679743725	3.778631628852339e-5	0.027473504509837158	-0.16575133335764478	-0.11858050225713847	-0.07860131439684864
ENSG00000038210	-0.06235307812884641	0.028063449525389552	-2.2218607898659912	0.026658844458136297	0.008027924902765979	-0.08959868806386635	-0.09785822463469025	-0.06303298980558608
ENSG00000038219	0.2247102483775156	0.030245111656455072	7.429638578621572	3.6927364802824294e-13	0.08298191289760767	0.28806581348297533	0.30027670755797725	0.20307301197083996
ENSG00000038274	-0.05192677588602459	0.03794251531866967	-1.3685644045974448	0.1716392775315705	0.003061041467532664	-0.055326679527445105	-0.006592304997926304	-0.003220663712694179
ENSG00000038295	0.013020435581512349	0.01143386890864367	1.1387602643991555	0.2552501719211107	0.0021213508608844884	0.046058124808599006	0.06375593519938265	0.0409163389944935
ENSG00000038358	-0.06694388576420889	0.03292905230693582	-2.0329733494974755	0.04248770951118378	0.006729781285254278	-0.08203524416526324	-0.0644978600622413	-0.041397833569481
ENSG00000038382	0.07443787335436783	0.025719367604886342	2.894234201163858	0.003936687787392006	0.013546100749643955	0.1163877173487129	0.08091082741893951	0.05353149685916604
ENSG00000038427	-0.042350076496284736	0.012798924224763147	-3.3088778207114085	9.918612223305983e-4	0.017632169804804244	-0.1327861807749742	-0.13269469091707162	-0.08883039914547201
ENSG00000038532	-0.02473660513787006	0.037258917020033006	-0.6639110075198892	0.5069981202876791	7.220648454644686e-4	-0.026871264307144777	-0.01760079576312152	-0.012925454368553383
ENSG00000038945	-0.04488728569794822	0.015269101483484118	-2.9397463725354585	0.0034091480506227055	0.01396948027432078	-0.11819255591753997	-0.16062170706892737	-0.10613210420668959
ENSG00000039068	-0.019938895845734324	0.011998796711306301	-1.661741283352703	0.09707844135288037	0.004506459062995335	-0.06713016507499023	-0.1651513384456949	-0.1098877618915921
ENSG00000039123	-0.07640470123261875	0.03661754188166309	-2.0865600831299878	0.03734261792599489	0.007086687598347332	-0.08418246609803784	-0.08824814601574679	-0.05806824574349273
ENSG00000039139	0.03768869765489086	0.009036052935160849	4.170924841336155	3.4738935516549846e-5	0.02772825616681689	0.16651803556016612	0.15712745665287015	0.10577900818503208
ENSG00000039319	0.08352215503082525	0.029812995669640283	2.8015351411290434	0.0052473626159987566	0.012703110693812364	0.1127080773228451	0.12015321858282065	0.07971410185904199
ENSG00000039523	-0.02560989946337499	0.030671874889509166	-0.8349636126135366	0.4040650844198116	0.001141587476114468	-0.03378738634630363	-0.02208255173154274	-0.015044030498498392
ENSG00000039537	0.023291354211079727	0.005848132890517107	3.982699204535389	7.63590969539608e-5	0.02534407851378436	0.15919823652850035	0.17240979897658967	0.1151066306783459
ENSG00000039560	-0.041287243106246166	0.02169325413856442	-1.903229586604493	0.057481048871577275	0.005903114929998535	-0.07683173127034457	-0.12258198594981418	-0.08276356750062949
ENSG00000039600	0.005939914904131224	0.013553510730163462	0.43825655377332523	0.6613554723694828	3.147677866427395e-4	0.01774169627298172	0.02094188116176877	0.01358425986705969
ENSG00000039650	-0.060288951866186435	0.028525220585301797	-2.113531486492748	0.03496068235959725	0.007269739844200647	-0.08526276939086959	-0.06947561991953877	-0.04719716822821935
ENSG00000040199	0.12063915823155456	0.026868101696488258	4.490051422104096	8.516057211710224e-6	0.031992738035544005	0.17886513924055747	0.17368203470347413	0.1170566811191838
ENSG00000040275	-0.015766564855572575	0.02717732705801314	-0.5801367007843348	0.5620366592047987	5.514311519755368e-4	-0.023482571238592334	-0.06738805318009823	-0.04538888860215518
ENSG00000040341	-0.033953758305019885	0.02603272481982934	-1.3042721628262681	0.1926327086556377	0.0027809755496049564	-0.05273495567083399	-0.05987022675608683	-0.039289957318980155
ENSG00000040487	-0.11556810119267663	0.02972677176191699	-3.8876774820443534	1.1230886844985323e-4	0.02417804645079629	-0.15549291447135544	-0.17150023533962308	-0.11486320583312962
ENSG00000040531	-0.12116996601642178	0.04020490733572598	-3.013810354159191	0.002686953884310476	0.014671784034485092	-0.12112713995833203	-0.10714228454890239	-0.07211718745368362
ENSG00000040608	-0.11372945002873379	0.0150374727817505	-7.563069385352838	1.4546791965658073e-13	0.08573144025668146	-0.2927993173774167	-0.2959464043575669	-0.20035524259202162
ENSG00000040633	-0.2529608825463274	0.0381749538039621	-6.626357266739459	7.570480812234791e-11	0.06714793155025964	-0.25912917927215284	-0.22547560939706632	-0.15281567822158892
ENSG00000040731	-0.003188161788262137	0.009511735274146033	-0.3351819301497929	0.7376030853443585	1.8414137472374075e-4	-0.013569870107106417	0.03001423668262995	0.02102398599361017
ENSG00000040933	0.20463457447030434	0.04027817421512225	5.080532533013257	5.009926470392084e-7	0.04059662054052995	0.2014860306337139	0.1813000618181087	0.11864026327692047
ENSG00000041353	0.019869223740281595	0.012136763415532333	1.6371105755306599	0.10212311346755425	0.004374437656367573	0.06613953172171318	0.06421089554518233	0.04282091753555517
ENSG00000041357	-0.21454784740129176	0.028551625450543815	-7.5143829472309545	2.0467156132838236e-13	0.08472443488873199	-0.29107462082553825	-0.3168933482620471	-0.21438278454332418
ENSG00000041515	0.027997316701063833	0.009631109131460798	2.9069670293329284	0.003782072129147387	0.013663919574721755	0.11689276955706779	0.12249626043732964	0.08149028184677365
ENSG00000041802	-0.1338584305281009	0.036626438066182425	-3.654694193473697	2.7967274122095274e-4	0.02142719846744065	-0.1463803213121238	-0.18424061703856723	-0.12126173374074131
ENSG00000041880	0.07576437767753244	0.02227881094481863	3.40073704405454	7.159503920901245e-4	0.018606279651026833	0.1364048373446735	0.15669147371059758	0.10540451240448624
ENSG00000041982	-0.022395260342449597	0.01167134483210362	-1.9188243226991621	0.05547291315475916	0.005999666701411917	-0.07745751546113423	-0.056672966161296696	-0.038808462743992654
ENSG00000041988	-0.12793407463981596	0.031328150576154595	-4.083677851612246	5.023840335268817e-5	0.02661090179223461	-0.16312848246776093	-0.15121925433243505	-0.10001177316462623
ENSG00000042062	0.04176598273465176	0.011955044401741766	3.493586584134037	5.110893587528831e-4	0.019615953476690852	0.14005696511309532	0.15599886392118043	0.10431312470118125
ENSG00000042088	-0.05213320522934647	0.03436891248770029	-1.5168709585443978	0.12981730580955664	0.00375778888166187	-0.0613008065335344	-0.0852711280047872	-0.05607806816687772
ENSG00000042286	0.01143399491446178	0.017329967031370727	0.6597816887801314	0.5096429594067673	7.131171286784866e-4	0.02670425300731088	0.009455484763452229	0.0058314342970708566
ENSG00000042317	0.0709537653049606	0.031183712315437873	2.275346969187953	0.023231165696067153	0.008415792714617652	0.09173762976346059	0.1011283061075665	0.06703474471770443
ENSG00000042429	-0.027696644976662788	0.03510464456103267	-0.7889738045491277	0.43043384790175865	0.0010194181920832213	-0.031928328989836864	-0.03795289622601051	-0.024759521033801763
ENSG00000042445	-0.04553272645562474	0.019277101993475813	-2.3620109740061004	0.01848924069544813	0.00906316650291736	-0.09520066440376025	-0.13169815473820162	-0.08733241602328867
ENSG00000042493	-0.07465754747116972	0.018445272206843635	-4.047516709646063	5.842440425354217e-5	0.026153978363351708	-0.16172191676872827	-0.1807840073208162	-0.12243872047959965
ENSG00000042753	-0.2733127548445044	0.024294278140712937	-11.250087500499976	8.21310557988908e-27	0.17183080929826305	-0.41452479937666303	-0.3873679910547112	-0.27073904957575023
ENSG00000042781	0.10215559344460795	0.014206343317214454	7.190843636787343	1.892139293651918e-12	0.0781435528406945	0.27954168354772135	0.2793067436340685	0.19162032837300058
ENSG00000042832	0.01700083283561886	0.014235447339243578	1.1942605265906752	0.23284025360580116	0.0023326741143877916	0.04829776510758834	0.006924265593141281	0.004333451174887517
ENSG00000042980	0.042974200220594026	0.015404731025659172	2.7896754671674087	0.005440903447511969	0.012597138746143922	0.11223697584193865	0.10874353241919775	0.07117559806259695
ENSG00000043039	0.021297184798366703	0.008235953772482131	2.5858795941187283	0.009943754611163706	0.010843062580644562	0.10413002727669149	0.1144396081295611	0.0761886953325961
ENSG00000043093	-0.10371201562674646	0.035275108969431125	-2.940090581055943	0.0034054166584625506	0.013972706066310044	-0.11820620147145589	-0.13070811014012435	-0.08885179890436035
ENSG00000043143	0.050283630349890626	0.01910438446790951	2.6320466086910206	0.008701998177344966	0.011229305629325009	0.10596841807503325	0.13900120930574408	0.09322804959702453
ENSG00000043355	-0.006605154859476253	0.00565794867244618	-1.1674115906428955	0.24350031361684224	0.00222919960276315	-0.04721440037491891	-0.051335750679012526	-0.03132548466022974
ENSG00000043462	-0.0038877068100550208	0.018979921824452045	-0.20483260394921357	0.8377712403974253	6.877624596269412e-5	-0.008293144515965545	-0.03174016547435548	-0.02097176371056675
ENSG00000043514	0.011810312223150415	0.031971973314384575	0.3693957863350528	0.7119609311191639	2.2364381973232766e-4	0.01495472566556602	0.03652911979835491	0.024427824771032596
ENSG00000043591	0.009300879083063204	0.007351246662553559	1.26521112812618	0.2062787388946835	0.0026173270301878956	0.051159818512069556	0.06189176076219944	0.041564654803867555
ENSG00000044090	-0.07103237672865981	0.03230462624704672	-2.1988298575394776	0.028264690457401032	0.007863660820205055	-0.08867728469120492	-0.07716403356946215	-0.0520014140986502
ENSG00000044115	-0.25008482187070963	0.036224159779893655	-6.903812908022785	1.2734798578550398e-11	0.07247276993000733	-0.26920767063738715	-0.30371659098489545	-0.20571588219354914
ENSG00000044446	0.16372536844424193	0.03350117975621367	4.887152322266346	1.309376241759003e-6	0.03767920961333718	0.19411133303683453	0.21741958380902596	0.14602125477454309
ENSG00000044459	0.02216097686726551	0.019858665644950618	1.1159348399070452	0.26488942812856875	0.002037333531055295	0.04513683120307964	0.03078640043667624	0.02122856081722675
ENSG00000044524	0.0045435641675571565	0.010860680904957325	0.41834984448196616	0.675838591636646	2.868301513809765e-4	0.016936060680718384	0.05520094786508873	0.03525610276852931
ENSG00000044574	-0.2857371703095758	0.026397431418341933	-10.824430823638197	4.254351228326686e-25	0.16112955175275445	-0.40140945648147597	-0.4075038014688491	-0.2792775533721953
ENSG00000046604	8.469352907436305e-4	0.02079772633212614	0.04072249423896755	0.9675304532779803	2.7185525062409076e-6	0.001648803355843056	0.002701596990390926	9.52289270530837e-4
ENSG00000046647	-0.013724773945916983	0.032515079339034414	-0.4221048887135996	0.6730971856448631	2.920008369606304e-4	-0.017088031980326022	-0.006000393237983372	-0.004076654068227516
ENSG00000046651	0.2006251194510848	0.029781682036896767	6.736527480299088	3.757149337598374e-11	0.0692434113422503	0.26314142840353105	0.3114921436366695	0.21069132613508668
ENSG00000046653	0.029166422197217785	0.012377024759443413	2.3564970389967437	0.018763446089731465	0.009021282632820943	0.0949804328944698	0.07438014008708607	0.050300133267027695
ENSG00000046774	-0.009365019967573388	0.006542129216310025	-1.4314941906414325	0.15280076706922094	0.0033480571487930497	-0.05786239840166498	-0.08742902257408636	-0.0645633098355627
ENSG00000046889	0.05583605691491258	0.012660449712558431	4.410274372759954	1.2203288914062736e-5	0.03090079271313305	0.17578621309173517	0.18192464088784724	0.1195604529091188
ENSG00000047056	0.1544600963629076	0.03421608595950027	4.514253808741703	7.627222916649797e-6	0.032327384032698026	0.1797981758325091	0.18592264320856558	0.12214982373460714
ENSG00000047188	0.1237825834153734	0.028564446028513782	4.3334494669285855	1.716591954579981e-5	0.0298654864824272	0.17281633742915267	0.18583304368818862	0.12434329902066132
ENSG00000047230	-0.019292547265703685	0.02363845634139155	-0.8161508935726034	0.4147324255690087	0.0010907798526743086	-0.03302695645490653	-0.05262276943694655	-0.03237783519804846
ENSG00000047249	-0.08439982309261568	0.026089005319022963	-3.2350724782548537	0.0012818793337893754	0.016867482024850326	-0.1298748706442102	-0.15577087332156503	-0.10427032518340458
ENSG00000047315	-0.12770230753760609	0.0377464193566986	-3.383163481834831	7.624597225974866e-4	0.018418010443136647	-0.13571297079917058	-0.1398309537394075	-0.09236135936204704
ENSG00000047346	0.04004671486570585	0.01606718976685208	2.4924529707320366	0.012950630468066637	0.010081463144148544	0.10040648955196352	0.10585614010434412	0.06988091264985277
ENSG00000047365	0.04557659702425195	0.017694374239327584	2.5757676653494324	0.01023599863354716	0.010759336714315127	0.10372722262894696	0.1148802488538283	0.07693213320355864
ENSG00000047410	0.07457649193700887	0.03465394079804339	2.1520349553208553	0.03178632353237843	0.007535012929134466	0.0868044522425806	0.06017546193198983	0.03833766804844932
ENSG00000047457	-0.004094538019534789	0.005823873672614376	-0.7030609264051435	0.4822860124051591	8.096630395341015e-4	-0.028454578533763254	-0.03198032778795723	-0.020725666483350915
ENSG00000047578	0.07780425910119526	0.027278865591473994	2.852180888545196	0.004489110927396493	0.013160453081620421	0.1147190179596243	0.09461403095779788	0.06225189860616191
ENSG00000047579	-0.28600811949214244	0.037422492777698615	-7.642679529424207	8.291782648540577e-14	0.08738723581703521	-0.2956133214471808	-0.2989797525373408	-0.20154292921032413
ENSG00000047597	4.44467515922366e-4	0.009171081687939347	0.04846402322496743	0.9613622991822097	3.850413940077776e-6	0.001962247165898745	0.014426387334992241	0.010598315618474862
ENSG00000047617	0.024197503899145278	0.010408947243282764	2.324683114784804	0.020416236606073324	0.008781467544952851	0.09370948481852215	0.12258732579853078	0.08274216774174116
ENSG00000047621	-0.05922616848691219	0.035059493127512845	-1.6893047561042636	0.0916720438539212	0.00465649521830207	-0.06823851711681592	-0.06732329442654503	-0.046640774497122686
ENSG00000047634	0.1234672031939028	0.012430201301145083	9.932840201270825	1.1878162819394969e-21	0.139222097284381	0.3731247744178625	0.38089996841809076	0.26116265747322104
ENSG00000047644	-0.02807724135406951	0.027191519471098224	-1.0325734604096957	0.302212756938945	0.0017448321266485612	-0.04177118775721577	-0.03755049674404868	-0.025797409339885936
ENSG00000047648	0.022296123907874842	0.015193458485118333	1.467481806707368	0.14276042456578947	0.0035179131426683447	0.05931199830277508	0.06603290951388828	0.04279951777666684
ENSG00000047662	0.03654937131638523	0.009751508077692263	3.748073736409681	1.95132954577528e-4	0.022511177756237653	0.15003725456111766	0.14690120137319806	0.09836399173022456
ENSG00000047849	-0.13947826733185703	0.035346793157360994	-3.9459949509680086	8.87135221301377e-5	0.024890666664052152	-0.1577677618021242	-0.17223001466422438	-0.11665008570030545
ENSG00000047932	0.11199504056442082	0.03681386192023928	3.0421975506690577	0.0024494916119458554	0.014945323729925632	0.12225106842038487	0.15975353666508765	0.10845397804607376
ENSG00000047936	-0.027825180925095408	0.008173968575436754	-3.4041213479473944	7.073027701691003e-4	0.01864264008593293	-0.13653805361851643	-0.161626199939417	-0.10958841205090954
ENSG00000048028	0.04094565382693906	0.029471504523035978	1.3893302866480561	0.16523925765340877	0.003154344275698023	0.056163549350961836	0.08080146522316532	0.05340309830583605
ENSG00000048052	-0.0022630056465493794	0.012833925666415162	-0.17632996367365542	0.8600932468255393	5.0968313720158776e-5	-0.007139209600520184	0.017510829782538498	0.01183406666524838
ENSG00000048140	-0.2565623064703667	0.027590114739879053	-9.29906631013494	2.495183218408418e-19	0.1241579783455682	-0.35236058001082904	-0.34381492848717193	-0.2351084510266751
ENSG00000048162	-0.11330285620366076	0.023931709094336985	-4.73442392923253	2.7339224030184787e-6	0.03544314745172125	-0.18826350536341685	-0.19867252669713775	-0.13440118569817802
ENSG00000048342	0.08587337755772942	0.023083680426858474	3.7200903828929057	2.1753316632050214e-4	0.02218372184093753	0.1489420083151074	0.15370495391000993	0.10296493989121625
ENSG00000048392	-0.014405226173754797	0.02204670983924521	-0.6533957347282788	0.5137473910108915	6.993891782728038e-4	-0.026445967145726244	-0.04078288516716073	-0.028301181129820944
ENSG00000048405	0.1035027208901399	0.03431891903629448	3.015908536649394	0.002668705625929449	0.014691919582446821	0.12121022886888291	0.13685349074105488	0.09085267636041952
ENSG00000048462	0.01622521789048988	0.007766701946568555	2.089074358989458	0.03711486998963011	0.0071036552135718585	0.08428318464303462	0.09070774862458304	0.059009901328139464
ENSG00000048471	0.022896873518347353	0.030162859341505442	0.7591081886205739	0.4480810680736266	9.437727827135059e-4	0.03072088512255898	0.03771071838127553	0.024042629111042595
ENSG00000048540	0.006331469988024572	0.00826890049168588	0.7656967204274215	0.44415294389090276	9.602106628761723e-4	0.03098726614072572	0.015154621536341045	0.01086037763582921
ENSG00000048544	-0.2774320064847979	0.03599238315277705	-7.7080754921723535	5.207134479371273e-14	0.08875582199342476	-0.29791915345177994	-0.3055128742119915	-0.20692496857073997
ENSG00000048649	0.019319310325980676	0.025253944613834775	0.7650016906822964	0.4445663929753033	9.584699404861084e-4	0.03095916569428249	0.1172987291593237	0.07850501548185114
ENSG00000048707	0.05700773394181219	0.02828409668392089	2.0155402019333457	0.04428612613724771	0.00661561803874748	0.08133644963205322	0.10179955650211728	0.06809403278267694
ENSG00000048740	0.028162135844719684	0.014283900622687508	1.9715998163687165	0.04910677211582589	0.006332117364479088	0.07957460250908653	0.07520140358455255	0.049818638692040194
ENSG00000048828	-0.10924082206725376	0.03679858224610874	-2.9686149682792577	0.003108843765621189	0.014241264260326316	-0.11933676826664162	-0.12652289900557714	-0.08614472940498617
ENSG00000048991	-0.10855523348551666	0.03183209515866272	-3.4102446899721164	6.919031123535853e-4	0.018708513376188878	-0.13677906775595844	-0.17013566841097208	-0.11562289727366545
ENSG00000049089	0.01775188876071813	0.011157001840899362	1.591098488094106	0.11210548400273194	0.004133002153628005	0.06428842939151684	0.077210731070003355	0.0500433361603677
ENSG00000049130	0.01674737535308721	0.012749946231080493	1.3135251748954204	0.18949986537262	0.0028204624667569223	0.053108026387326014	0.07535309193412446	0.050300133267027695
ENSG00000049167	-0.024951263530708954	0.04359394526699252	-0.5723561695986481	0.5672915794673954	5.367471328420988e-4	-0.02316780379841928	-0.022439065160562446	-0.014081041348523388
ENSG00000049192	0.04301901681586974	0.016120629495033373	2.6685692906175613	0.007820085865560749	0.011539485829850414	0.10742199881705024	0.07514742923134854	0.0500433361603677
ENSG00000049239	0.04073242367951972	0.026184554339388065	1.5555897248267485	0.12032432798581814	0.003951307840325438	0.06285942920776015	0.09219795881937075	0.060743215604534405
ENSG00000049245	-0.1222623776093485	0.036238118432264606	-3.3738610860240525	7.882026464261153e-4	0.018318717686270185	-0.13534665746249494	-0.15545501079968685	-0.10349993386342457
ENSG00000049246	0.08086884229081555	0.01793995974026607	4.507749374114046	7.856946371871081e-6	0.032237293318951414	0.17954746814965475	0.18806533603328626	0.126761471775043
ENSG00000049247	-0.00423385501073046	0.009906959536774734	-0.4273616940711575	0.6692667150434766	2.9931696869111305e-4	-0.017300779424382004	-0.005944493346777507	-0.002725792099405086
ENSG00000049249	-0.022911896057477534	0.009609391696035545	-2.384323251900542	0.017415235864491667	0.009233613607351606	-0.09609169374795921	-0.11511229669143914	-0.07698563260077947
ENSG00000049283	-0.0325000256792062	0.010825985870565913	-3.002038434907666	0.002791473107037469	0.014559057573537645	-0.12066091982716547	-0.18240606489566888	-0.1213901322940713
ENSG00000049323	-0.054381101175188476	0.01706330574322143	-3.187020264041856	0.001510944989823718	0.01637826639974516	-0.12797760116420825	-0.16887996633924424	-0.11437101137869796
ENSG00000049449	-0.09516472343505399	0.02156190673127009	-4.413557883405629	1.2025236527226039e-5	0.030945397587856277	-0.17591303984598775	-0.22461016126904293	-0.14959501450889476
ENSG00000049540	-0.013129409356780548	0.009848971480671516	-1.3330741572911293	0.18300511583160886	0.0029047944871515904	-0.05389614538305634	-0.04949563362015522	-0.03319102603580513
ENSG00000049541	-0.15689285404986594	0.024933778369797	-6.292381833309097	5.971144358607865e-10	0.060952017602025524	-0.2468846240696768	-0.2561411826686651	-0.17304915025050818
ENSG00000049618	0.11701623757190047	0.04040511242779206	2.8960750395391197	0.003913984152642915	0.013563104067934414	0.11646074045760965	0.12025006878013143	0.08065569125012866
ENSG00000049656	-0.3002690320451149	0.031043950270818486	-9.672384777892448	1.1025304314067825e-20	0.1329747122293384	-0.3646569788573056	-0.37446851327488734	-0.25565221955947515
ENSG00000049759	0.04657288927647821	0.01901883280740318	2.448777469580019	0.014614600620414829	0.009734651069465116	0.0986643353469985	0.12515338486414462	0.08588793229832617
ENSG00000049768	-0.016384110274254637	0.012788696385099675	-1.2811399833797008	0.20063132495702632	0.0026834675883810628	-0.05180219675246435	-0.08044194158531028	-0.05367059529194021
ENSG00000049769	-0.061220827063916086	0.020406233066515574	-3.000104275216422	0.0028089977105056705	0.014540576033414274	-0.12058431089247973	-0.138919698085629	-0.09082057672208703
ENSG00000049860	-0.3235437385977683	0.033685707605786555	-9.604777859622272	1.9524008459122942e-20	0.13136564873904685	-0.36244399393429994	-0.3850583756061389	-0.2619544485520894
ENSG00000049883	0.1218651288835202	0.033134069091185644	3.677940326258898	2.5588658513873237e-4	0.02169471366496169	0.14729125454337685	0.15965956579796717	0.10610000456835708
ENSG00000050030	0.004347398122814309	0.009726692469398347	0.4469554410702183	0.6550658782634521	3.273832216869387e-4	0.018093734321220953	0.0010388623462641864	0.0011181403921432895
ENSG00000050130	-0.09101557535657875	0.03201261474816554	-2.843115942654898	0.004617049770308297	0.013078023876894525	-0.11435918798633793	-0.11441277650956523	-0.0760440432096928
ENSG00000050165	-0.016335762716288327	0.01496723126072831	-1.0914351780713667	0.27551234055460133	0.001949031150976999	-0.044147832913711965	-0.024030209199462683	-0.01540782639960006
ENSG00000050327	0.03283803098750185	0.025217533322184623	1.3021904469384895	0.1933427552670539	0.0027721299335740535	0.05265102025197568	0.03606895048248365	0.022972641166625923
ENSG00000050344	8.379789737649024e-4	0.015249064456624443	0.054952812098638004	0.9561940504782547	4.950486242648195e-6	0.0022249688183536695	-0.002909851090338123	-8.773901144216701e-4
ENSG00000050393	-0.1031296850318259	0.03160174783162986	-3.26341712430869	0.0011622870293400197	0.01715925753963625	-0.1309933492190961	-0.15126527126402217	-0.10176655339346957
ENSG00000050405	0.022898866715569507	0.02134107813894919	1.072994839645764	0.28369772001502835	0.0018838508437054836	0.0434033506045963	0.061917482872862875	0.03973935225563516
ENSG00000050426	0.14394395858317025	0.030323520953445027	4.746940792402174	2.5757878697524133e-6	0.035624119163160536	0.18874352747355463	0.20078399187715798	0.13655186146645554
ENSG00000050438	0.026153467718487332	0.009105340839916102	2.872321660254106	0.004216302259102393	0.01334448625601485	0.1155183373149681	0.10479717481180217	0.06937801831597694
ENSG00000050555	-0.01824738623093288	0.011500054206007743	-1.5867217583548663	0.11309387596815826	0.004110388967102916	-0.06411231525302212	-0.07108427552114194	-0.04932644423760853
ENSG00000050628	0.026337691201112328	0.008599988700415704	3.062526256556503	0.002291441891648389	0.015142693014205658	0.12305565007022483	0.1428568680121446	0.09267165586592786
ENSG00000050730	-0.0018478729559819314	0.009282866521696529	-0.1990627519703058	0.8422799893799395	6.495640206714192e-5	-0.00805955346574127	-0.032134537138170036	-0.021228377639058684
ENSG00000050748	-0.13413090710483816	0.030415689572137337	-4.409924910192087	1.2222386762333229e-5	0.03089604714918789	-0.1757727144615686	-0.19514861918012025	-0.13235750872434218
ENSG00000050767	0.004603806865680691	0.013097351828149547	0.35150669586396366	0.7253296309565304	2.0251136975173964e-4	0.014230648957504742	0.023604408615772253	0.015397126520155895
ENSG00000050820	-0.2040106359586647	0.025082145901058464	-8.1336994355836	2.3367008903929313e-15	0.09784274954048647	-0.31279825693326	-0.3141238252548937	-0.2117078146822825
ENSG00000051009	0.3034157960482735	0.039852101305892076	7.613545738011409	1.0191086758470283e-13	0.08677997364355694	0.29458440835108113	0.2852421540905726	0.1941279127555166
ENSG00000051108	-0.0993404216160485	0.029236303443508704	-3.397844799634029	7.23418629523625e-4	0.018575232355498256	-0.13629098413137175	-0.12837425596649538	-0.08470024568002367
ENSG00000051128	-0.11547291194708152	0.01773756520946864	-6.510076810623363	1.5695250153243913e-10	0.0649637153421593	-0.2548798056774196	-0.2766835283299473	-0.18754748689735407
ENSG00000051180	-0.07201395160549487	0.012568025284083958	-5.729933699026906	1.5795108702084264e-8	0.0510742045120404	-0.22599602764659452	-0.24460970083799163	-0.16380445441074815
ENSG00000051341	-0.005252482999477391	0.011604893642872777	-0.4526093181994165	0.6509910110694213	3.357154456850744e-4	-0.018322539280489596	-0.060086412101921914	-0.037866873352905984
ENSG00000051382	-0.13076623260349465	0.033711148045995225	-3.879020448223188	1.1628080651616995e-4	0.024073076842332945	-0.15515500907909205	-0.1660958896267651	-0.11276602946207294
ENSG00000051523	-0.08883906386281692	0.014904716282765677	-5.9604666185790824	4.256116327840085e-9	0.055035890641683814	-0.23459729461714554	-0.24454614616797254	-0.16435014826240066
ENSG00000051596	-0.16304451650159973	0.022484708340468916	-7.251351186448143	1.2557842633504392e-12	0.07935936467804	-0.28170794216358175	-0.2924172355190198	-0.1985362630865133
ENSG00000051620	-0.034370039375610076	0.023370860719480305	-1.4706364386041473	0.14190508586387657	0.0035330007558753086	-0.05943905076526066	-0.05692331083348058	-0.03782407383512931
ENSG00000051825	0.026154126791101847	0.02366114711886078	1.1053617417497845	0.26943864756661334	0.001998987161434291	0.04471003423655935	0.011470911193760725	0.0051252422537558535
ENSG00000052126	0.07012360272117109	0.027182682285198247	2.579716084874943	0.010120985714228713	0.010791991922864758	0.10388451243022133	0.12245411751363494	0.08274216774174116
ENSG00000052344	-0.03858299406073018	0.011895682284897017	-3.243445238085745	0.0012454180967502693	0.016953423065034882	-0.1302053112013285	-0.22528130696067766	-0.1525053817177081
ENSG00000052723	0.05301546762729791	0.03744672016891162	1.4157573049965406	0.15735693938793657	0.003275088951988931	0.057228392883157994	0.0626942738067534	0.04063814212894516
ENSG00000052749	-0.17669291248727942	0.02814716958469978	-6.277466441362049	6.534537174411469e-10	0.060680913679268624	-0.2463349623566829	-0.25407235775119064	-0.17062027761668233
ENSG00000052795	0.03913556773427058	0.021586974381430125	1.8129251020900998	0.07033477263320875	0.005359153295814162	0.0732062380935816	0.08188144962609661	0.05439818709414355
ENSG00000052802	-0.09779820330272748	0.0204086698575981	-4.791993010084263	2.0763011863407726e-6	0.03627888180105522	-0.19047015987039853	-0.20457523211448225	-0.1369477570058897
ENSG00000052841	0.1553604564418579	0.037605184025225044	4.13135743033844	4.1099415295519925e-5	0.027218915824670297	0.16498156207488746	0.1741413402202883	0.11746327653806213
ENSG00000052850	0.027839494456635985	0.007271999050118133	3.828313819180674	1.4234535165022976e-4	0.023462492972491613	0.15317471388088696	0.15642768209885582	0.10504240199558235
ENSG00000053108	-0.007973143893915123	0.008707326361036037	-0.9156822155643242	0.3601954326761113	0.0013726606225702813	-0.03704943484819	-0.05454293644004446	-0.03738597866686001
ENSG00000053254	0.04563758780008017	0.02020727658373095	2.2584729620033697	0.024268598714809755	0.008292463525247717	0.091062964619256	0.10006792732565839	0.06607175556772943
ENSG00000053328	6.988978464300403e-5	0.012953728697036935	0.005395341084995148	0.9956969254834682	4.7720826285520915e-8	2.1845096998086462e-4	0.01845455054097244	0.011674442687706928
ENSG00000053371	-0.18983859346136242	0.028680934594927387	-6.618982126716957	7.931297400089976e-11	0.06700855363409373	-0.25886010436931806	-0.2333212082996522	-0.15727752794980646
ENSG00000053372	-0.13458945331077943	0.03034447792222414	-4.435385365856198	1.0903274815341206e-5	0.031242652117117218	-0.17675591112355227	-0.16492926356083415	-0.1099840608065896
ENSG00000053438	0.05496990687499642	0.008484801807423762	6.478631808099584	1.9080929162523348e-10	0.06437795942913566	0.2537281210846279	0.32403021312615016	0.22455836989472672
ENSG00000053501	-0.10003259897187924	0.02662985735665923	-3.756407615411596	1.8889366141939515e-4	0.0226091308406336	-0.15036332944116965	-0.14576342096062833	-0.09750800137469122
ENSG00000053524	0.02870172412781833	0.01222744493218976	2.3473198437605447	0.01922773441233538	0.008951781856596971	0.09461385657818282	0.12109766506097484	0.08022769607236198
ENSG00000053702	0.13061364792569466	0.019841545310850084	6.582836461546688	9.958128596432782e-11	0.06632710588737058	0.25754049368472215	0.271590804670869	0.18418772475188572
ENSG00000053747	0.03035405602392974	0.00895674434711648	3.3889608598354015	7.468145176387306e-4	0.01848001911547965	0.13594123405162808	0.16177066451778133	0.1098235626149271
ENSG00000053770	-4.652676052478992e-4	0.0417451156616908	-0.011145438163796298	0.9911110551304911	2.036406009283221e-7	-0.00045126555477686937	0.04297913353342137	0.029435368350902616
ENSG00000053900	0.4267572452736277	0.0420411230269219	10.150947799380736	1.7806659824132577e-22	0.14451011107515144	0.38014485538430104	0.38501945229711165	0.26408372456147855
ENSG00000053918	-0.0737029774619423	0.01765271266747551	-4.175164398259164	3.411594881615115e-5	0.027783086955929816	-0.16668259344013603	-0.1600854187331156	-0.10610000456835708
ENSG00000054116	-0.2862928668180556	0.04038540037885503	-7.089018906147893	3.7483159688006145e-12	0.07611339675693528	-0.2758865650171004	-0.29384768675757117	-0.19690988141099994
ENSG00000054118	-0.21763889060385075	0.06082422634504657	-3.5781612637243994	3.7348981801089233e-4	0.020557436518365037	-0.14337864735854364	-0.12018442005179211	-0.07976760125626281
ENSG00000054148	-0.17392020418148926	0.022398341709075113	-7.764869669392631	3.46753857041171e-14	0.08995048867311199	-0.29991746976978834	-0.2965003874861847	-0.20089023656422997
ENSG00000054179	-0.04431355066824441	0.013000196830721232	-3.4086830565153807	6.958005273159053e-4	0.01869170333180045	-0.1367176043229266	-0.13418335697692543	-0.08876619986880702
ENSG00000054219	0.042591511464413756	0.013198202591826353	3.227069077632638	0.0013176531362445254	0.01678552588154628	0.12955896681259169	0.13594385798247452	0.09183706526928286
ENSG00000054267	0.15546248444448546	0.03233903723748685	4.807270027948638	1.929179627169759e-6	0.03650210986242688	0.19105525342797114	0.17934745713740718	0.12045924278242881
ENSG00000054277	-0.04050665582683996	0.016909786221434412	-2.3954564118317925	0.016900143398074927	0.00931923878452086	-0.09653620452721792	-0.1150086931560456	-0.07503825454194113
ENSG00000054282	0.027930088197343918	0.040120753356690374	0.6961506417647167	0.48659965028243923	7.938377079701089e-4	0.02817512569572876	0.003887697798700044	7.275918022033362e-4
ENSG00000054356	-0.049697378201782084	0.008060933059706706	-6.165214105324713	1.2806199502067797e-9	0.05865630605265118	-0.2421906398947967	-0.2511824397879118	-0.16878441218552626
ENSG00000054392	0.006390469583805225	0.017328684612993712	0.368779842586171	0.7124197876028147	2.2289878423188065e-4	0.014929795183856148	0.009257046561881125	0.005499738034301688
ENSG00000054523	-0.003491342177998726	0.027414909952995416	-0.1273519476804721	0.8987038158988432	2.6587028484907227e-5	-0.0051562610954949675	0.010690691239370817	0.006954921638708361
ENSG00000054598	-0.005608163282245322	0.00893387975454237	-0.6277410751352334	0.530408491649627	6.455810827345896e-4	-0.025408287678129502	-0.015235164254483017	-0.009982987521407539
ENSG00000054611	-0.3003512582247607	0.037916485131974424	-7.92138979072928	1.117141856001889e-14	0.09327174126926602	-0.30540422601736467	-0.2784414379383251	-0.18775078460679323
ENSG00000054654	0.09830065207363352	0.02358396143587258	4.168114518882841	3.515785480062515e-5	0.027691937165871525	0.1664089455704585	0.1782217437359078	0.12069464013020048
ENSG00000054690	0.10061028939785212	0.015900231774277532	6.327598919697107	4.822757246295641e-10	0.06159405572184676	0.24818149754130883	0.2583771134400942	0.17461133264935652
ENSG00000054793	-0.003742660564876321	0.02103138377368308	-0.17795598259966017	0.8588166239382321	5.1912602881087704e-5	-0.007205040102670169	0.012537467447713524	0.008185407774787531
ENSG00000054803	0.02432468634430224	0.009782717598610694	2.4864958125497507	0.01316721806403418	0.01003381271962589	0.10016892092673202	0.12635929564963086	0.083486711136104
ENSG00000054938	0.0033479559639705606	0.008839427019749612	0.3787525997432123	0.7050033766402827	2.3511443248605142e-4	0.015333441638655404	-0.00171050536315353	-8.024909583125031e-4
ENSG00000054965	0.03444052818157529	0.03401803882341092	1.0124195683460038	0.311738888717655	0.0016774982913480639	0.04095727397359488	0.05419132382171727	0.037010882997372645
ENSG00000054967	-0.06187733764533845	0.01844853952471602	-3.3540507400295647	8.45742253650319e-4	0.018108108795560848	-0.13456637319761927	-0.13823698272177495	-0.09316385032035954
ENSG00000054983	-0.04948771961699586	0.026332271020013953	-1.8793563069202237	0.06067233808738018	0.005756798737079279	-0.0758735707415904	-0.049738413506657274	-0.0340042168735618
ENSG00000055044	-0.061612392768361064	0.03133230345971481	-1.9664175935094774	0.0497033800868854	0.006299083390246637	-0.07936676502319094	-0.09542676116760941	-0.06372848196945692
ENSG00000055070	-0.37242256525716744	0.0441233407382888	-8.440488843900962	2.302498483561423e-16	0.10457644626913301	-0.3233828169045673	-0.3317893535958394	-0.2263987491591234
ENSG00000055118	-0.019161738882580426	0.0085812034895649	-2.2329896856404696	0.025911600719471628	0.00810789345851124	-0.09004384186889884	-0.0914236284040065	-0.0601654221145494
ENSG00000055130	-0.10296970355139005	0.042792488425828466	-2.4062565029342893	0.016413318373247682	0.009402669248219631	-0.09696736176786357	-0.11286945552755331	-0.07493125574749947
ENSG00000055147	-0.053971305486383146	0.03277454028958665	-1.6467448516289724	0.10012553784216209	0.004425847103499567	-0.06652704039335816	-0.06788725050791283	-0.04443659933162434
ENSG00000055163	0.009793516475689025	0.013184459185511525	0.7428075993023039	0.4578841284010974	9.03712286003481e-4	0.030061807763397414	0.0255879791838842	0.017579901926765902
ENSG00000055208	0.07031493677445774	0.03253262811221687	2.16136662958541	0.031055387153477963	0.0076000036834448	0.08717799999681498	0.09476747308121299	0.06311858884113941
ENSG00000055211	-0.14132945576360562	0.03469529794828536	-4.07344695451996	5.2436582823603646e-5	0.02648125798294646	-0.16273063013135056	-0.15639791290982988	-0.10312543808287875
ENSG00000055332	0.06825141725345495	0.025683467530770526	2.657406643853099	0.008080709848234544	0.011444250730707744	0.10697780485085498	0.0749316365214485	0.049519042067603526
ENSG00000055483	0.08600925293656117	0.03427177495291976	2.5096235329134498	0.012343924733209666	0.010219420033886904	0.1010911471588235	0.0878774453416075	0.058111045261269395
ENSG00000055609	0.18210801752843445	0.026534428205110257	6.8630842963995855	1.6605745112422124e-11	0.07168130877647566	0.26773365267832033	0.28962564637231686	0.19860046236317827
ENSG00000055732	0.05138645956690404	0.010184245871899903	5.045681360530403	5.97098648663236e-7	0.04006380330230475	0.20015944469923108	0.19728526541144123	0.13176901535491303
ENSG00000055813	0.0316676810275155	0.009984302616046352	3.17174691566545	0.001591320737289065	0.016224202248010994	0.1273742605396043	0.1432962799749165	0.09332434851202204
ENSG00000055917	0.20020733559447737	0.04960999229222912	4.035625210646076	6.138247659343842e-5	0.026004515185902945	0.16125915535529387	0.15905511586383184	0.1039386289206354
ENSG00000055950	-0.22992445731973296	0.033973263661216835	-6.767805990397381	3.074134474698652e-11	0.06984290114576491	-0.2642780754163397	-0.26638612741884526	-0.18332103451690823
ENSG00000055955	0.21762005430829917	0.01403091267986104	15.510042666052316	5.583705521964352e-46	0.2828266329221572	0.531814472275959	0.5556337730010978	0.39590406566519853
ENSG00000056050	-0.1700764659181576	0.037456713351200203	-4.54061370316966	6.76046296251068e-6	0.03269364313347793	-0.1808138355698403	-0.19970149460424239	-0.13364149425764218
ENSG00000056097	0.009501070422896407	0.04303079510876243	0.22079699896044191	0.8253243821743479	7.991380138862548e-5	0.00893945196243178	0.004644333421258324	0.0018189795055083406
ENSG00000056277	0.1265648460939587	0.02802663953560513	4.515876615645281	7.5709201639815886e-6	0.032349878610230365	0.17986072003144568	0.2028662711193399	0.13362009449875387
ENSG00000056291	-0.01240409884343441	0.007596793613972549	-1.632807138609101	0.10302560362480298	0.004351569851255378	-0.06596642972948717	-0.055211388495704734	-0.037588319534008915
ENSG00000056487	0.03106726130980445	0.006793527343115117	4.573067824815556	5.822587361794262e-6	0.03314712331163952	0.18206351449875807	0.2021214577092161	0.1365359467295545
ENSG00000056558	0.11530552792336916	0.01811932826460771	6.363675641805894	3.8709928463698833e-10	0.06225456387852016	0.24950864489736507	0.2433356495802327	0.16501354078793898
ENSG00000056586	0.027203825578481864	0.03110620708066283	0.8745465336850122	0.3821648770622772	0.0012522522580863918	0.03538717646388729	0.036741954650877616	0.02448132416825343
ENSG00000056736	0.0719032045476491	0.014994124080986233	4.795425471957259	2.042333251304106e-6	0.03632898411040109	0.19060163721857395	0.1850340557361036	0.12339100975013048
ENSG00000056972	-0.08825331207185398	0.025865635072185186	-3.411990922533268	6.875690811179361e-4	0.01872731895479816	-0.13684779484813753	-0.12309798809564866	-0.08127628425789032
ENSG00000056998	0.010552115281242572	0.008945384611504119	1.179615605087805	0.23861297648783059	0.0022759442873403627	0.04770685786488529	0.028960381581432847	0.019238383240611744
ENSG00000057019	0.028545725613232313	0.02153380420784119	1.3256239045230032	0.18546052920908332	0.00287250973110284	0.05359579956585173	0.06971313848451123	0.04616997980157935
ENSG00000057149	-0.034280241553502545	0.007972040816525267	-4.300058459615878	1.9878406611751537e-5	0.029420496690128622	-0.1715240411433006	-0.16394993923821258	-0.12286659889576429
ENSG00000057252	-0.07233425454537996	0.02136766258319203	-3.385220740160819	7.568732707151276e-4	0.01844000359279907	-0.13579397480300437	-0.1702820169118274	-0.11326892379594877
ENSG00000057294	-0.0016940925849744692	0.014920325966973279	-0.11354259878265453	0.9096377504018399	2.1133851282566688e-5	-0.0045971568694749	0.02350868397480859	0.016263816755133397
ENSG00000057468	0.12490756310660542	0.01238053735922578	10.08902598347448	3.060797780485086e-22	0.14300378991542279	0.37815841907251335	0.3750896901632217	0.2577629365183325
ENSG00000057593	0.010109717527465376	0.006849478158399264	1.4759836141777019	0.14046428678508419	0.0035586475692923046	0.05965440108904204	0.058107071036108376	0.03892720245536608
ENSG00000057608	-0.28832295195997654	0.0321553727982941	-8.966556033064329	3.722398602901646e-18	0.1164531123213983	-0.34125227079302695	-0.40389356639757995	-0.27554329544618106
ENSG00000057657	-0.030526676031924566	0.02100965168788746	-1.452983442344448	0.1467425640414777	0.003448982829653399	-0.058728041255037194	-0.07703221259820348	-0.0512952220553352
ENSG00000057663	-0.09953155985682652	0.0297523967551792	-3.3453291402313794	8.722924379141463e-4	0.018015751944068747	-0.13422276984203788	-0.1622497065342637	-0.10782268515886792
ENSG00000057704	-0.024584090031812996	0.01633332134644523	-1.5051494739104887	0.13280325236182638	0.003700151374760122	-0.060828869583118936	-0.04580333763846195	-0.03196053989972596
ENSG00000057757	-0.18771051456525603	0.03863244329098592	-4.85888280871571	1.5027890638334504e-6	0.03726075822244183	-0.19303045931262122	-0.19608298800260832	-0.12960763970719136
ENSG00000057935	-0.0951408570858528	0.03396563736986314	-2.8010914692938726	0.005254489245650524	0.012699138586350993	-0.11269045472599318	-0.12268852116685605	-0.08288126617451533
ENSG00000058056	-0.029735449856148562	0.02271225689862624	-1.309224793857766	0.19095115561640308	0.002802076404883726	-0.05293464276713078	-0.028839397361981368	-0.01904578541061674
ENSG00000058063	-0.018661377327683866	0.016880242812857188	-1.1055159297513208	0.26937192224627343	0.001999543766532493	-0.04471625841383148	-0.038490336293898364	-0.025433613438784267
ENSG00000058085	-0.005521667133652186	0.008057427783574139	-0.68528906270915	0.4934218593282045	7.692784099936185e-4	-0.027735868654030476	0.007363756083100235	0.004868445147095853
ENSG00000058091	0.024557046716964414	0.02008998779281194	1.2223524956919465	0.22204644819339756	0.0024434340613355564	0.04943110418891728	0.05141970675624355	0.035609198790186807
ENSG00000058262	-0.3411148645646612	0.030573826985193717	-11.157087554981462	1.9621155809560638e-26	0.16948113027125486	-0.41168085973391505	-0.4309199542416324	-0.2971891515617303
ENSG00000058272	0.19057634125033227	0.03487086127861281	5.465203159958014	6.745669428054301e-8	0.04667904127161541	0.2160533296934244	0.2108238497906003	0.1417306031174322
ENSG00000058335	-0.021072600136115453	0.009636437286157167	-2.1867625461939593	0.0291389697078568	0.007778254689536948	-0.08819441416289861	-0.07388968545275842	-0.04857745267651686
ENSG00000058404	0.014895341063642877	0.008308913255202655	1.7926942556917544	0.07351718998190147	0.0052408359732141595	0.07239361831828905	0.08597802974223993	0.058025446225716065
ENSG00000058453	0.026940837591136996	0.02046143436533215	1.316664174667193	0.1884456737275259	0.0028339207392907664	0.05323458217447392	0.08546365049160363	0.05623856635854022
ENSG00000058600	0.07824467642016554	0.03693180946128435	2.1186255848684996	0.03452571679357731	0.0073045692891355	0.08546677301229656	0.09991890890044479	0.06335398618891108
ENSG00000058668	0.025897376304786394	0.021121597841705492	1.2261087678532978	0.22063085605644353	0.0024584374370595534	0.04958263241357325	0.021285448431945946	0.01443413737018089
ENSG00000058673	0.15932429278887789	0.03577394001743021	4.453641189962582	1.0042523326376029e-5	0.031492251737468925	0.17746056389369735	0.17580988588985014	0.11583689486254879
ENSG00000058729	-0.1263673430714764	0.04058472835012839	-3.113667337656989	0.001934344445312765	0.01564467274071344	-0.12507866620936467	-0.12367435147256386	-0.08354465870005366
ENSG00000058799	-0.19998969683544934	0.028911492687894252	-6.917307902237387	1.1659419030955634e-11	0.07273574605233095	-0.26969565449285693	-0.26029181566519943	-0.17430103614547568
ENSG00000058804	-0.08966541019527734	0.025868574419007268	-3.466190627396712	5.649801756838398e-4	0.019315430589990152	-0.13897996470711094	-0.16287692935263157	-0.1085074774432946
ENSG00000058866	-0.014332397303068971	0.015806455303085346	-0.9067432911584772	0.3649006000992384	0.0013460274011165168	-0.03668824608940188	-0.030587491071983088	-0.019955275163370912
ENSG00000059122	0.013901786939064931	0.030625199110176277	0.45393294878026064	0.650038545468217	3.3768121482694843e-4	0.01837610445189416	0.03884260925481961	0.026781798248749274
ENSG00000059145	0.17119678216101286	0.026208690721778723	6.5320615966044	1.36853691258469e-10	0.065374493464311	0.25568436296400876	0.26974981329863595	0.1833959336730174
ENSG00000059377	-0.04434651637594779	0.022031582728995882	-2.0128611240255156	0.044568131745262085	0.006598158590029322	-0.08122905016082263	-0.10949325764929925	-0.07244888371645279
ENSG00000059378	-0.03900721825488305	0.02273884034006496	-1.7154444849218558	0.08677157543047584	0.004801018988969165	-0.06928938583195177	-0.09129691169990341	-0.061203310420633573
ENSG00000059573	-0.20221976365797595	0.026976112367377805	-7.496253014667902	2.323179655534244e-13	0.08435054255809418	-0.2904316486853569	-0.3165991068923254	-0.21325929720168668
ENSG00000059588	0.16141823579326645	0.02295791983119137	7.031047977350214	5.512166111101029e-12	0.07496658200817108	0.27380025932816615	0.2731426589405359	0.18071026393253153
ENSG00000059691	-0.07161478818585605	0.031592194397914365	-2.2668507063435857	0.02374859868299407	0.008353584092372765	-0.09139794358940867	-0.06974324057286457	-0.046298378354909346
ENSG00000059728	0.03355411175466856	0.023444765283572488	1.4311984508618472	0.1528854524106143	0.00334667853611653	0.05785048432050153	0.05693273409592163	0.03881916262343682
ENSG00000059758	0.06136113254680334	0.02754553419438347	2.2276254333566294	0.026269483353924854	0.008069299450912927	0.08982927947452891	0.10027089392834698	0.06817963181823027
ENSG00000059769	-0.03970795117059087	0.04055321618829709	-0.9791566465707313	0.3278907505781574	0.0015692511844254812	-0.039613775185223445	-0.037930882437919054	-0.025016318140461766
ENSG00000059804	-0.025142722975646934	0.016486768560420362	-1.5250243177433112	0.12777130579916612	0.0037981407163901874	-0.06162905740306453	-0.04963266356148549	-0.0331054270002518
ENSG00000059915	-0.01027530818431401	0.017245124331673842	-0.5958384518829776	0.5515041634798983	5.816671397727025e-4	-0.024117776426791533	0.0073673683337026384	0.003702158287681681
ENSG00000060069	-0.15376943133459609	0.0321839067157759	-4.777836099656025	2.2222364839839194e-6	0.03607256312146034	-0.18992778396395799	-0.19005089595680244	-0.1260231800933955
ENSG00000060138	-0.02786756079190985	0.014584327591390205	-1.910788181167937	0.056500285768295445	0.005949816442970825	-0.07713505327003292	-0.04406830561723269	-0.029435368350902616
ENSG00000060140	0.0023239216329655186	0.010862008122034838	0.21394953924322474	0.8306579014862542	7.503437817760373e-5	0.008662238635457158	-4.154349950052745e-4	-4.279951777666683e-4
ENSG00000060237	0.03484401252111772	0.029354682150756504	1.187000163795667	0.23568960371285363	0.002304463067101153	0.04800482337329425	0.026285483834624892	0.014819333030170892
ENSG00000060339	0.09651179565885465	0.04402569585926442	2.192169681255486	0.028744377750178792	0.007816467269615894	0.08841078706592241	0.06165925930624911	0.04070234140561016
ENSG00000060491	-0.10449059306418426	0.023410035133020167	-4.463495781635923	9.605324734957507e-6	0.03162735935848098	-0.1778408259047425	-0.1618341668363424	-0.1087321749116221
ENSG00000060558	-0.0398923308748781	0.016608432348299243	-2.4019323460689654	0.01660673167255808	0.009369221869118677	-0.0967947409166361	-0.09868844023147573	-0.06705614447659276
ENSG00000060642	-0.03048158684600884	0.030873213410724104	-0.987315004774358	0.32387968806561607	0.0015954683125091558	-0.039943313739713576	-0.03221677314804057	-0.020436769738358413
ENSG00000060656	-0.020558339732073865	0.014524716088976698	-1.4154038954108226	0.1574604314129122	0.0032734594142485424	-0.05721415396777745	-0.056449975125920857	-0.03823066925400765
ENSG00000060688	-0.2567616638118047	0.03958887479148577	-6.485702490009276	1.8262243090863335e-10	0.06450948842879253	-0.25398718162299455	-0.2689429464521211	-0.18028226875476488
ENSG00000060709	0.02041685771855312	0.008743474471501622	2.335096623784925	0.019861740285573876	0.008859619029854045	0.09412554929377061	0.08733114133070718	0.05739207213988011
ENSG00000060718	-0.03035738281960184	0.006044950606582647	-5.021940590638438	6.725233735685409e-7	0.03970260975811315	-0.19925513734434303	-0.2262493901221215	-0.15350047050601562
ENSG00000060749	0.042092214277289805	0.027184824181758313	1.5483717678606403	0.12205144358430708	0.003914867887543775	0.06256890511702885	0.06481641868420678	0.044308200778294345
ENSG00000060762	-0.09207712001105259	0.025824541026174864	-3.565489118189028	3.9161877320884584e-4	0.020415052388741587	-0.14288125275466068	-0.11798518765242515	-0.07819471897797031
ENSG00000060971	-0.1184067052773747	0.026464813078908325	-4.474118329282338	9.154484889417535e-6	0.0317732878265703	-0.1782506320509688	-0.1426111564439942	-0.09659851162193704
ENSG00000060982	-0.0590883534001155	0.014214737937571392	-4.156837337390325	3.6887751034849634e-05	0.02754641631218517	-0.1659711309601312	-0.19174967459336265	-0.130035634884958
ENSG00000061273	0.14190759526640603	0.03699906855295521	3.8354369668333583	1.3837691870725616e-4	0.023547827225263593	0.15345301308629908	0.17635143554719146	0.11865096315636463
ENSG00000061337	-0.010441843867695942	0.019284213697813597	-0.5414710722107283	0.5883806318283807	4.804099511549182e-4	-0.02191825611573455	0.004892557859392973	0.003980355153230016
ENSG00000061455	0.010863824603768276	0.013939265722746372	0.7793684990193185	0.4360649311638096	9.94772159797235e-4	0.031540008874399915	0.012358870448726631	0.0077788123559091975
ENSG00000061656	-0.045528678289877174	0.014723875981385416	-3.0921666514602926	0.0020777276006269676	0.015432680506670175	-0.1242283401912388	-0.11660096275129296	-0.07641853899023864
ENSG00000061676	-0.15109833776668338	0.03685657057265319	-4.099630959121173	4.698461014170119e-5	0.02681363593277166	-0.1637486974994655	-0.1679028787270234	-0.11281952885929378
ENSG00000061794	-0.21553684542352755	0.030271105636657827	-7.120217147355063	3.0425538356657674e-12	0.07673328992777005	-0.2770077434436992	-0.27904015538780874	-0.18685199473348324
ENSG00000061918	-0.051307712211121535	0.023697257645639572	-2.165132901804882	0.03076450289485617	0.007626311240923433	-0.08732875380379243	-0.08240713679166217	-0.05326399987306188
ENSG00000061936	0.3712400460443922	0.04642128363086418	7.997194756535456	6.4136025722560225e-15	0.09489522625312052	0.3080506877984872	0.3059970728470875	0.20788795772071497
ENSG00000061938	0.11487302558117056	0.026462603022818786	4.340957141748874	1.6606703886339995e-5	0.02996595600213155	0.17310677630333118	0.19219199206205392	0.126183678285058
ENSG00000061987	0.19535316234125794	0.029986150811760554	6.514779558323322	1.5242355869383814e-10	0.06505149844783728	0.25505195244858914	0.2606673588492043	0.17742540094317236
ENSG00000062038	-0.0034780169820966883	0.008574856548721801	-0.4056064334528295	0.6851740255403151	2.6962659149823583e-4	-0.016420310335015693	-0.022332111131856534	-0.012957554006885884
ENSG00000062194	-0.003713887040387365	0.04409023367082472	-0.08423377993673253	0.9328981972110664	1.1631552709387379e-5	-0.0034105062247992172	0.00411121234865594	0.0026963696199300106
ENSG00000062282	0.011046369938640794	0.008660141987492301	1.275541435070566	0.20260319886621603	0.0026601277195860383	0.0515764260063259	0.0415537603862966	0.026674799454307604
ENSG00000062370	0.13026604870531017	0.02884284926734649	4.516407082319247	7.552602349261717e-6	0.032357233213492195	0.17988116414314256	0.19434968357949325	0.13123402138270468
ENSG00000062485	-0.2026545496739974	0.032905374761328654	-6.158706629050853	1.3311433822146342e-9	0.05853979105212461	-0.24194997634247684	-0.268197330811473	-0.1760023169770982
ENSG00000062524	0.025074637506525714	0.011476735466579836	2.1848231650492305	0.02928163253633924	0.007764571233465152	0.08811680448963823	0.1082205427700932	0.07356721785819319
ENSG00000062582	-0.14189422848220987	0.015518447628820806	-9.143583938040582	8.909521962837353e-19	0.12053706633577031	-0.3471844845838733	-0.39944426833312235	-0.2738634143734469
ENSG00000062598	-0.09646269545583008	0.03384367550760853	-2.8502428890781655	0.004516189265120781	0.013142809605166056	-0.11464209351353558	-0.13832474994112176	-0.09403054055533704
ENSG00000062650	0.04368067584016667	0.039489517036958514	1.1061334530702318	0.2691048011166105	0.002001773743178703	0.0447411862066552	0.06173535215046058	0.040584642731724324
ENSG00000062716	0.03966534854391606	0.02201577252266011	1.8016787057138162	0.07208960822546907	0.005293219873093021	0.07275451788784713	0.08111727539358551	0.053435197944168546
ENSG00000062725	-0.018686303668031472	0.02365459482626101	-0.789965070434696	0.42985513929361874	0.0010219787736962139	-0.03196840273920791	-0.008397802081631416	-0.0058956335737358565
ENSG00000062822	-0.088133210661114	0.022608481211248605	-3.898236676653197	1.0763780982429501e-4	0.024306366532045577	-0.15590499200489308	-0.14975550756659198	-0.0995088788307504
ENSG00000063015	0.03263054747444282	0.008156013324370753	4.000796244035111	7.088593426576056e-5	0.02556902187959306	0.15990316406998661	0.25771800531305633	0.17206015145146586
ENSG00000063046	-0.04086392990227884	0.03202475216369413	-1.2760108085584352	0.20243733842747108	0.0026620806137098107	-0.051595354574900304	-0.020615140363639282	-0.013032453162995051
ENSG00000063127	0.06269259224141478	0.011785391463841513	5.31951716951961	1.4627957016452547e-7	0.04433242089665906	0.21055265587652638	0.20952027231052608	0.13953712783137806
ENSG00000063169	-0.025044506970202086	0.034911542069217795	-0.7173704020448964	0.47342018436289424	8.42928697567395e-4	-0.029033234362837234	-0.01384806002316051	-0.009009298491988369
ENSG00000063176	-0.1140097240568782	0.02978657031615201	-3.8275545941271227	1.4277460895021846e-4	0.023453406045177216	-0.15314504903906379	-0.12763897973880348	-0.086069830248877
ENSG00000063177	-0.11962123844959974	0.024663224513466392	-4.850186494644495	1.5676331537741177e-6	0.03713244890120379	-0.19269781758287774	-0.1552652105886867	-0.1019805509823529
ENSG00000063180	0.02371039780896169	0.012630239009220168	1.8772722979868335	0.060957772953722705	0.005744111741048265	0.07578991846577093	0.09328953907025035	0.06261569450726358
ENSG00000063241	-0.19416590318119883	0.022999522894012775	-8.442170912673324	2.273016641927082e-16	0.10461377074399832	-0.32344052118434086	-0.32047853316066055	-0.22212949726090087
ENSG00000063244	-0.11877154101767355	0.03365254539198565	-3.5293479180911818	4.4795400244531373e-4	0.020011520153998773	-0.14146208026887763	-0.11888733415251065	-0.08119068522233698
ENSG00000063245	-0.21536616468253547	0.02757253797486588	-7.810893755186969	2.4898808712041365e-14	0.09092272199425361	-0.30153394832796754	-0.30099546690066836	-0.20459239485191164
ENSG00000063322	-0.05368958764580297	0.036918024782141255	-1.4542919877927705	0.14637969727464886	0.003455176406471919	-0.05878074860421379	-0.07177565505129596	-0.04840625460541019
ENSG00000063438	-0.004518009389372825	0.014113069008551951	-0.32012947620642207	0.748979803611093	1.6797650298381692e-4	-0.012960574948042307	0.0053463664731165225	0.003199263953805846
ENSG00000063587	-0.03143136611346179	0.030320608335194697	-1.0366337563543466	0.30031732863985955	0.0017585570207438038	-0.0419351525661216	-0.028697734316617585	-0.01886388746006591
ENSG00000063601	0.020450134756438712	0.03570819441541377	0.5727014510599624	0.5670578791697942	5.373945797310482e-4	0.023181772575260724	0.022382865870393186	0.013974042554081722
ENSG00000063660	-0.08105482776279964	0.01975097263944799	-4.103839807914644	4.6160169050101295e-5	0.026867240183708698	-0.1639122941810914	-0.16551455286133937	-0.1100161604449221
ENSG00000063761	-0.12659895344513666	0.03344768631968441	-3.784983877065108	1.6889723042843064e-4	0.022946506452250912	-0.1514810432108612	-0.15962901872222077	-0.10690249552666958
ENSG00000063854	-0.0633484364932717	0.021637240948196013	-2.9277501990637727	0.0035415468774003004	0.013857279493959925	-0.11771694650287051	-0.11836345311224629	-0.07932890619905197
ENSG00000063978	-0.1669669030254491	0.04641200479308857	-3.597493876203187	3.473410811178647e-4	0.020775550492432807	-0.14413726267843716	-0.14982945400102524	-0.10076076472571789
ENSG00000064012	-0.01173710758789034	0.03140716867175309	-0.37370791714970586	0.7087514810952097	2.2889449259544164e-4	-0.015129259486023552	-9.937877273246962e-4	7.489915610916696e-4
ENSG00000064042	-0.018518790629970604	0.01325377061086541	-1.3972469551260336	0.16284733458527303	0.003190279792441756	-0.0564825618438269	-0.015440094036846843	-0.01089247727416171
ENSG00000064102	-0.11913401840621576	0.027545832690622805	-4.324937994950196	1.782165748553683e-5	0.029751769148276142	-0.1724870115350018	-0.19101999997167737	-0.12834505393277967
ENSG00000064115	-0.17876807894289476	0.024138141275916916	-7.4060416209948645	4.348084177890388e-13	0.08249905641995878	-0.28722648976018655	-0.2845606166345237	-0.18971956242451993
ENSG00000064195	-0.011089514445726912	0.00844700922056745	-1.3128332355462902	0.18973282898533742	0.0028175000906755046	-0.053080128962498946	-0.101782280754219	-0.06842682701046644
ENSG00000064199	-0.012445442632638175	0.017647669245825198	-0.7052173552936639	0.48094417379922527	8.14633402197855e-4	-0.028541783444589807	-0.026780990384650084	-0.017954397707311737
ENSG00000064201	0.10281925301107758	0.015639513428772463	6.574325568333734	1.0504712066486933e-10	0.06616705006615885	0.2572295668583971	0.25569739935914965	0.171240870624444
ENSG00000064205	-0.0037974378111407915	0.009023155659262122	-0.4208547380253585	0.6740093889215715	2.90274258223091e-4	-0.017037436961676245	-0.008937702668045555	-0.006676724773160027
ENSG00000064218	-0.008882983294481115	0.012671989294097019	-0.7009935921125713	0.4835743249638613	8.049122765843607e-4	-0.02837097595403352	-0.01105066000924824	-0.00714218862924063
ENSG00000064225	0.012955851103516915	0.016521165969594884	0.7841971400420842	0.4332288489877837	0.0010071242755974638	0.03173522137306516	0.019655904598598437	0.013374849305208386
ENSG00000064270	-0.02337240929589051	0.010884628420671106	-2.1472859148323096	0.03216395331169455	0.007502042795150383	-0.08661433365875666	-0.13038300758590812	-0.08755711349161618
ENSG00000064300	0.022538916953964778	0.008308434179525145	2.7127755323028815	0.006860527520265022	0.011920372567060591	0.10918045872343884	0.14232796123191166	0.09536802548585788
ENSG00000064309	0.04409726147023918	0.014580749146321877	3.0243481338106077	0.002596446104010744	0.014773044749812001	0.12154441472075916	0.15142491703521094	0.10106036135015456
ENSG00000064313	-0.004407383935926103	0.0252688654785561	-0.17441954169514806	0.8615936289704909	4.9869933398681426e-5	-0.007061864725317436	-0.02980944370310042	-0.022095251052204255
ENSG00000064393	0.06221398337014406	0.016179982630592248	3.845120528900518	1.3314934654976634e-4	0.023664065271165654	0.15383128833616896	0.1985595784264902	0.12961833958663552
ENSG00000064419	-0.1280925029216693	0.04032466376432719	-3.1765299686140236	0.0015657353158779743	0.016272375084119554	-0.12756321995042091	-0.15957350000100562	-0.10773708612331459
ENSG00000064489	0.04990793298531604	0.020851805613457286	2.393458576705059	0.016991577313547952	0.009303845150965571	0.09645644172871758	0.09327511624356974	0.06346098498335274
ENSG00000064490	-0.13204726726275548	0.025052255026629812	-5.270873505095374	1.8867011210386674e-7	0.04356050001986623	-0.20871152344771546	-0.21245192778312363	-0.1448549679151289
ENSG00000064545	-0.17053832160643792	0.025887178070952335	-6.587752482677776	9.655217278453466e-11	0.06641962587492369	-0.25772005330381964	-0.26072594013071276	-0.1777677970853857
ENSG00000064547	-0.07362618749476431	0.01962171234124879	-3.752281463223128	1.9195889854222535e-4	0.022560608957950527	-0.15020189398922515	-0.2146260576583768	-0.14476936887957556
ENSG00000064601	-0.23756832244048853	0.02476120793734583	-9.594375324564785	2.1313020366642865e-20	0.1311185395146511	-0.36210294049434416	-0.3755932319986846	-0.25767449677442267
ENSG00000064607	0.2510063350961662	0.03147793138536388	7.974041623741363	7.601567076351357e-15	0.0943983428060056	0.30724313304939055	0.3275820763217428	0.2205459151031642
ENSG00000064651	0.0037200779454743737	0.012671212118867821	0.29358501069799503	0.7691748881614918	1.4127865802303496e-4	0.011886069914947861	0.012683632718465808	0.008110508618678366
ENSG00000064652	0.0011504617338048003	0.02416335531535792	0.04761183696510813	0.9620411817666343	3.716194418034234e-6	0.0019277433485901465	-0.041596479176029356	-0.028921774137582613
ENSG00000064655	0.0058682309322181155	0.011092841558241074	0.5290106147652042	0.5969905249304046	4.585637712131406e-4	0.021414102157530066	0.025829005296543046	0.0169058095217834
ENSG00000064666	-0.078081844051445	0.02065139318903713	-3.7809480133715647	1.7159497751116694e-4	0.02289871755516062	-0.15132322212786922	-0.16475338883766358	-0.11111824802767127
ENSG00000064687	0.0493306343866074	0.023002352917395105	2.1445907974615075	0.03237997060132042	0.0074833634131835376	0.08650643567494543	0.09392979740166166	0.06289389137281191
ENSG00000064692	0.02505857101900278	0.012295570695580751	2.038016098594698	0.04197918749623246	0.0067629827935261795	0.0822373564356624	0.10340075202095463	0.06954921638708361
ENSG00000064703	-0.05145031315075961	0.044092254327941054	-1.166878716794387	0.24371530838156727	0.00222716952860463	-0.04719289701432388	-0.07084215002786498	-0.04493949366550018
ENSG00000064726	-0.09389391682982104	0.03554588724266135	-2.6414846867890738	0.008465945177757549	0.011309070450400294	-0.10634411337916169	-0.09479351793157087	-0.06380338112556609
ENSG00000064763	-0.020225085342728658	0.013798422118588506	-1.4657534875297438	0.14323071557647946	0.003509660679309593	-0.05924238921000342	-0.06639180493424726	-0.04432960053718268
ENSG00000064787	-7.740464040703757e-4	0.006412384773324187	-0.12071115995572257	0.9039595682538267	2.388661652714787e-5	-0.0048873936333331	-0.04313906723762918	-0.02912507184702178
ENSG00000064886	0.0041919439092124615	0.007373160872991242	0.5685409529809727	0.5698769447057197	5.296190521009003e-4	0.023013453719529068	0.032551011031678796	0.021806354307211753
ENSG00000064932	-0.11628547189279904	0.028694989773767304	-4.052466051028397	5.723355574005656e-5	0.026216302240682037	-0.1619144905210211	-0.15177067223961047	-0.10167025447847207
ENSG00000064933	0.24132111943724163	0.04039761001778239	5.973648424523527	3.94346778274025e-9	0.055266119682047164	0.2350874724055872	0.25805546608210633	0.17450433385491484
ENSG00000064961	-0.13869775545398497	0.02375831804752198	-5.837860877885306	8.595190562203874e-9	0.05291359278772574	-0.2300295476405704	-0.2130990703312627	-0.1444376726168064
ENSG00000064989	-0.003037703839400339	0.017218378912772305	-0.17642217393340212	0.8600208407036555	5.1021631833019246e-5	-0.007142942799227118	0.00698135485809664	0.004065954188783349
ENSG00000064995	-0.136280785981901	0.03235139555520654	-4.2125164507769854	2.906845174236281e-5	0.028268304029840204	-0.16813180552721227	-0.18767212423220445	-0.12578778274562383
ENSG00000064999	-0.026777721410947145	0.03440669171478035	-0.7782707396841654	0.4367111892621651	9.919745900622585e-4	-0.03149562811030061	-0.006331961197263305	-0.004900544785428352
ENSG00000065000	-0.26996310422345343	0.03946064672477019	-6.8413248801113165	1.912542464171783e-11	0.07125983646904334	-0.26694538105957866	-0.27592890823852223	-0.18581410642739907
ENSG00000065029	0.16693774953366503	0.03677375503341247	4.539589426806866	6.792302943964573e-6	0.03267937663584721	0.18077438047424463	0.19296079939859853	0.12817385586167301
ENSG00000065054	-0.09439517417751174	0.01753545279964482	-5.38310446020668	1.0457082906374716e-7	0.04535026570781618	-0.21295601824746782	-0.19414946542834996	-0.13050642958050135
ENSG00000065057	-0.10433222859664358	0.018160815411073977	-5.74490881797216	1.452458624834244e-8	0.051327796546489675	-0.22655638712358048	-0.22270532729377177	-0.14966991366500393
ENSG00000065060	-0.028853628969076495	0.027628438165408453	-1.0443452791769465	0.2967393476666784	0.0017847712929904517	-0.042246553622637094	-0.061375933215521546	-0.041911427782801
ENSG00000065135	-0.253161465370288	0.039721697621296084	-6.373379803247884	3.648080083725757e-10	0.062432713384401685	-0.24986539052938248	-0.2732629102395753	-0.1846157199296524
ENSG00000065150	-0.05200484720081713	0.028794333627564346	-1.8060792054945747	0.07139874048576682	0.005318970539322823	-0.07293127271152484	-0.06426288054298213	-0.04336661138720767
ENSG00000065154	-0.07425111166334511	0.02319379814796773	-3.2013347356759283	0.00143903497816738	0.01652328600768257	-0.12854293449148807	-0.11740759401624683	-0.07856921475851614
ENSG00000065183	-0.148277610690347	0.03134796670311352	-4.730055129081782	2.791284082460982e-6	0.03538007886262556	-0.18809592994699742	-0.20076399362019975	-0.13299950149099218
ENSG00000065243	0.19096242538595515	0.03241899042517601	5.890449482894975	6.3677164755900955e-9	0.0538196607799055	0.2319906480440651	0.24657722568422477	0.16274516634577565
ENSG00000065268	-0.1966975368893814	0.023595458035645854	-8.33624575510375	5.097747000204715e-16	0.10227183205092899	-0.3197996748762086	-0.3120059470212677	-0.20962133819067
ENSG00000065308	-0.05146114159462369	0.029718401224009195	-1.7316255072647972	0.08384583166214378	0.004891572762150991	-0.0699397795403391	-0.07877726992364086	-0.05341379818528021
ENSG00000065320	0.023993489178722766	0.012024589979178919	1.9953685922154931	0.04644700840548672	0.006484716308087346	0.08052773626575704	0.08182687323112554	0.055938969734103554
ENSG00000065325	0.021616155934967223	0.008042168211745067	2.6878517541324523	0.007387614933192907	0.011704892630561669	0.10818915209281202	0.0960375721962479	0.06359870413972794
ENSG00000065328	-0.04110432239447761	0.009825242207200342	-4.183542911985892	3.291590467926484e-5	0.02789159305232556	-0.16700776344926466	-0.18981282770152091	-0.126183678285058
ENSG00000065357	0.037535359025903506	0.02299199581466982	1.6325402687292783	0.10308177862266407	0.004350153693082903	0.06595569492532828	0.07469061040878965	0.04937994363482936
ENSG00000065361	0.0031577708018851527	0.014662570306796487	0.21536270488820386	0.8295565307410716	7.602880058651391e-5	0.008719449557541994	-0.020387306818397902	-0.013225050992990052
ENSG00000065371	0.006272079128612233	0.0048599503687691125	1.2905644405172747	0.19734369681298508	0.0027229857186228815	0.052182235661409566	0.05774098826913701	0.038784859964695655
ENSG00000065413	0.10220206345543807	0.020065692271201047	5.093373409404962	4.6950182700011263e-7	0.04079371109444684	0.2019745308063538	0.19316902732281674	0.12934014272108718
ENSG00000065427	-0.20121459782112894	0.029487177300814873	-6.823799910328087	2.1424385828229206e-11	0.0709210797807924	-0.2663101195613728	-0.2604084808893654	-0.17505002770656736
ENSG00000065457	0.00488476534216036	0.03077247747906552	0.15873812387980332	0.8739277388547044	4.1306149424791775e-5	0.0064269860296092525	0.0010147544862560316	-0.001209086377190838
ENSG00000065485	-0.1788729823330641	0.022642787832561	-7.899777344370972	1.3076487129487759e-14	0.09281064914276804	-0.30464840249501973	-0.30823169483206636	-0.20888304650902248
ENSG00000065491	-0.08640821867807916	0.03255358432166427	-2.654338085301865	0.008153707115410715	0.011418137802220696	-0.10685568680337315	-0.12718456908331285	-0.08455044736780533
ENSG00000065518	-0.221051872342379	0.026251882548057253	-8.420419828471987	2.6847821540101537e-16	0.10413145651701457	-0.32269406024439695	-0.32539826142675854	-0.2294161151623784
ENSG00000065526	0.15898386489992397	0.03548516278486996	4.480291266064333	8.901881005041117e-6	0.0318582283571033	0.17848873453835346	0.18650225237587714	0.1276281620100205
ENSG00000065534	0.03068754615169	0.012991988789438634	2.362036070769729	0.01848800072498505	0.009063357353705885	0.09520166675907439	0.07249813134750543	0.04811735786041769
ENSG00000065548	-0.2964896674775534	0.04175755495930484	-7.100264078356594	3.477106932025474e-12	0.07633661471122347	-0.276290815466643	-0.29386619299797623	-0.1998202486198133
ENSG00000065559	0.004097001665213102	0.02244472784642358	0.1825373732863476	0.8552216744871914	5.461979134539487e-5	0.007390520370406308	0.013221439246559712	0.009180496563095036
ENSG00000065600	-0.09317044579142143	0.021110703764624136	-4.4134220644766025	1.2032551936849138e-5	0.030943551977872446	-0.17590779396568068	-0.18535745686793462	-0.12311281288458215
ENSG00000065609	-0.0026624092416535623	0.008577897283932111	-0.31038017284733826	0.7563778862365848	1.5790268853567736e-4	-0.01256593365157082	0.010039978744015046	0.004574398779046309
ENSG00000065613	0.06360571532006236	0.032943182730901285	1.93077019423503	0.05397457978084406	0.006074147360174662	0.07793681646163643	0.105864071350232	0.07141099541036862
ENSG00000065615	-0.06828355537691996	0.03198831002700447	-2.1346409147365124	0.03318829183184263	0.007414599654366167	-0.08610806962396704	-0.1228963302794102	-0.08054869245568698
ENSG00000065618	0.01584624177860614	0.005828895674527836	2.7185667171663264	0.006743012213482119	0.011970711792311949	0.10941074806577233	0.12242922439535317	0.08069849076790532
ENSG00000065621	0.025520712640769293	0.013104616209335774	1.9474597525861344	0.05193808772256329	0.0061789592952193354	0.0786063565827807	0.07276098801815271	0.048951948457062695
ENSG00000065665	0.10463006699848568	0.02516241492509896	4.158188604310768	3.667627616814032e-5	0.027563834577519424	0.16602359644797346	0.12603354375186765	0.0851389407372345
ENSG00000065675	0.014579663851544843	0.011154994026458734	1.3070077686248036	0.19170255221997456	0.0027926209158167874	0.052845254430429034	0.06430012860535328	0.043719707408865174
ENSG00000065717	0.02719710747832888	0.017254411609723	1.5762407953107538	0.11548876180035483	0.004056486168454923	0.06369055007185075	0.10859385960075907	0.07305877684477029
ENSG00000065802	0.07568362341586717	0.02683823023915235	2.8199930748584836	0.004958522169600372	0.012868889974178808	0.11344112999339787	0.11948018823869767	0.08001369848347865
ENSG00000065809	-0.035849908326907834	0.022162955617880523	-1.6175599024339975	0.10627442652063535	0.004271024430128948	-0.06535307513903915	-0.06013159141018094	-0.04166533055558516
ENSG00000065833	-0.036865560420315906	0.010559671562155202	-3.49116544045161	5.156511676274801e-4	0.019589306619429557	-0.13996180414466494	-0.16365879837794864	-0.10734119058388042
ENSG00000065882	-0.06523126272288117	0.024732698826063697	-2.637450250845228	0.00856613773246027	0.0112749405209731	-0.10618352283180796	-0.10377558846027636	-0.06876812518765944
ENSG00000065883	0.20324173825073152	0.04876672446431066	4.167631525046788	3.5230334599899376e-5	0.02768569742162038	0.16639019629058857	0.13797907326390924	0.09265025610703953
ENSG00000065911	-0.11519243069601623	0.018769186212990393	-6.137316204806476	1.511324708658069e-9	0.05815746447077033	-0.24115858780223895	-0.24509793053535403	-0.164307348744624
ENSG00000065923	0.013291104933121838	0.019249048765821376	0.6904811294738643	0.4901543072091896	7.80970248379461e-4	0.027945844921552478	0.018815768400520856	0.013289250269655052
ENSG00000065970	-0.014848175871355222	0.03858141290525205	-0.3848530873615039	0.7004804072574708	2.4274745092744978e-4	-0.015580354647037007	0.04195362082254513	0.029285570038684282
ENSG00000065978	-0.14739995573187575	0.020447299735165514	-7.208773659163196	1.6761822531172129e-12	0.07850310269821915	-0.280184051470134	-0.30209199436432943	-0.20083673716700912
ENSG00000065989	-0.00948615807619431	0.01589754612033427	-0.5967058063169091	0.5509252015588154	5.83360834599557e-4	-0.02415286390057242	-0.015507234781739323	-0.010517981493615875
ENSG00000066027	-0.05919702022414742	0.025641953501599184	-2.308600248434876	0.021299211371872392	0.008661430886789823	-0.09306680872786972	-0.08928127586376287	-0.0583357427295969
ENSG00000066032	-0.00917381535558145	0.007830506948151935	-1.1715480768134108	0.24183593825899038	0.002244989495591197	-0.04738132011237298	-0.02177749560411509	-0.014885383928999766
ENSG00000066044	-0.24706538688361246	0.04225542479719911	-5.846950730453646	8.162225854152331e-9	0.05306974793850328	-0.2303687217017606	-0.21865460705484155	-0.14879252355058226
ENSG00000066056	-0.017484409613077002	0.01883294833599842	-0.9283947102247533	0.3535700689223369	0.0014109845684536907	-0.03756307453409163	-0.004552613666832107	-0.00416225310378085
ENSG00000066084	-0.055293446170108576	0.030055448336257676	-1.8397145686030176	0.06629587637727419	0.005517826778680696	-0.07428207575640744	-0.0633138009607944	-0.04249992115223017
ENSG00000066117	-0.1120473477953924	0.054873994281818037	-2.0419025307315417	0.041590802767854346	0.006788625705211895	-0.08239311685579055	-0.09542801760260156	-0.06354658401890609
ENSG00000066135	-0.16450101486945787	0.035384177757575505	-4.6489992220955125	4.090936731996223e-6	0.034219034656543336	-0.18498387674752323	-0.16267956435594957	-0.1079296839533096
ENSG00000066136	-0.10971491262612884	0.040169521907645465	-2.73129744681494	0.006491031436052847	0.012081731472852292	-0.10991692987366514	-0.12085022589471028	-0.07960710306460031
ENSG00000066185	0.01345137579876447	0.01708143600631223	0.7874850682222315	0.4313038346511716	0.0010155785887664	0.031868143792294606	0.030432713986388842	0.02110016226389675
ENSG00000066230	0.09790353632205168	0.011915946601458323	8.216177832659122	1.2614334503573937e-15	0.0996384094127064	0.3156555233362885	0.3321945617711477	0.22383799923520134
ENSG00000066248	-0.04146486662898247	0.012751568633395154	-3.2517463396926636	0.0012102187096828423	0.0170388329852419	-0.13053288085858608	-0.1529749390038476	-0.10234434688345458
ENSG00000066279	-0.02101991574017524	0.00888849925482395	-2.3648441809529714	0.018349718733939452	0.009084724244044915	-0.09531381979568798	-0.12172533286673576	-0.07910420873072448
ENSG00000066294	0.0023728549412996448	0.01524199623951044	0.15567875126151184	0.8763377492124986	3.9729361833682806e-5	0.006303123180906316	-0.03115924752059377	-0.020725666483350915
ENSG00000066322	-0.25283566193914225	0.0305684834157678	-8.271122204535828	8.343477510118409e-16	0.1008406642600177	-0.31755419106038785	-0.35874833893770935	-0.24634332444305013
ENSG00000066336	-0.07270215645834657	0.017482083912082474	-4.158666485298105	3.6601763814491044e-5	0.027569995822884046	-0.16604215074156356	-0.1800028712159112	-0.12136873253518297
ENSG00000066379	-0.16312669915323832	0.030403715004735637	-5.365354172272367	1.1488175434986289e-7	0.04506513790909983	-0.21228551036069257	-0.21365988532515018	-0.1452722632134514
ENSG00000066382	0.020694755661311647	0.010252527311846777	2.018502856110307	0.04397602991925186	0.006634951867057591	0.0814552138727631	0.10510594371112056	0.06945291747208611
ENSG00000066405	0.08763804573720378	0.012850923380946247	6.819591335136477	2.2015652925007314e-11	0.07083982090965807	0.2661575114657818	0.2306415983145772	0.15521808246854124
ENSG00000066422	0.1213198629514608	0.038560387556208026	3.1462303840856736	0.0017344535809031335	0.015968358349105552	0.12636596990133714	0.1438017071262338	0.09436223681810621
ENSG00000066427	0.3453414303876583	0.036576827108946774	9.441536012925162	7.667443331810856e-20	0.12750274692491634	0.35707526787067645	0.3719833110361635	0.2568720058161102
ENSG00000066455	-0.18092632230364356	0.036929716157831	-4.899206956544069	1.234412000131131e-6	0.03785827196280395	-0.19457202255926745	-0.20519373841509217	-0.1386811374758447
ENSG00000066468	0.02701196767223695	0.010330504678505803	2.614777158800333	0.009149230355380905	0.011084060991287052	0.10528086716629466	0.1315192959819247	0.08863780131547702
ENSG00000066557	-0.058842889017569115	0.03711514419241043	-1.5854145335531724	0.11339041630614603	0.004103646829272124	-0.06405971299711058	-0.053205100880074414	-0.03595159493240014
ENSG00000066583	-0.023528173774859034	0.015996970796984113	-1.4707893183936278	0.1418637349030632	0.003533732743356946	-0.05944520790910679	-0.06665646773019573	-0.04449009872884518
ENSG00000066629	-0.05056439457915949	0.01917995029064846	-2.636315204832053	0.008594516749451166	0.01126534740398658	-0.10613834087636077	-0.10889956593978413	-0.07191388974424445
ENSG00000066651	0.1115931024811126	0.029363243365883907	3.8004351593791776	1.5893411621569823e-4	0.023129893826179953	0.15208515320760288	0.1786438535418088	0.12040574338520797
ENSG00000066654	0.13801211280404208	0.035187377274805566	3.9222051625558296	9.770772861079825e-5	0.02459880790157626	0.15684007109656706	0.17323817286677168	0.11518420221645462
ENSG00000066697	-0.1561194393649076	0.024680899898518457	-6.325516492787166	4.884189716764393e-10	0.06155601607237973	-0.2481048489497535	-0.27885862670717354	-0.1877293848479049
ENSG00000066735	-0.02297409656702805	0.013982037791488	-1.6431150387116136	0.10087444693952748	0.004406443271781679	-0.06638104602807676	-0.03693900553881157	-0.022961941287181757
ENSG00000066739	0.12843291259591133	0.028620157571456816	4.487498444942135	8.615401129215901e-6	0.03195752950112344	0.17876669013304292	0.21088881794998554	0.14297178913295555
ENSG00000066777	0.0015816567226414526	0.021922243242896836	0.07214848887118043	0.9425073871838326	8.533377092985623e-6	0.0029211944633968827	-0.02208912183952247	-0.015204528690160894
ENSG00000066827	-0.07941861175230436	0.03317108375694845	-2.394212149781458	0.016957037924130502	0.009309650097480604	-0.09648652806211033	-0.13407658617832255	-0.08880899938658368
ENSG00000066855	-0.0850076375515123	0.020260019823593316	-4.195831904000347	3.122824833727059e-5	0.02805109139679803	-0.1674846004765755	-0.1853274071310393	-0.12420420058788716
ENSG00000066923	0.15215558914851757	0.0164257526980202	9.26323389532444	3.3503843968285306e-19	0.12332074881090782	0.3511705409212279	0.4383526833706553	0.30014231828832033
ENSG00000066926	-0.07195303689685897	0.0304787206630424	-2.3607630284858745	0.018550990755275935	0.009053678844147471	-0.09515082156317724	-0.0822608929937229	-0.05546817503856022
ENSG00000066933	0.1778376929192267	0.024700392968016755	7.199792049847118	1.7811444177286007e-12	0.07832291806817385	0.27986231984347926	0.2629164036608638	0.18050696622309237
ENSG00000067048	-0.021737118788717303	0.014745821325901711	-1.4741205869987761	0.14096499469007692	0.003549701462135794	-0.05957937111228795	0.0015615258271163871	0.001550880240792509
ENSG00000067057	-0.058381934296796036	0.011962663255976976	-4.880345876795147	1.3536228849024783e-6	0.03757827057499235	-0.1938511557226121	-0.21017903688234246	-0.13944082891638054
ENSG00000067064	-0.10568802547418979	0.022441527598816225	-4.7094844595055445	3.077295850709349e-6	0.035083790063081426	-0.18730667383486768	-0.222222699202416	-0.14747643837894975
ENSG00000067066	0.039817210655137075	0.028824253784807036	1.3813787150363044	0.1676683144930694	0.0031184532778687547	0.05584311307465564	0.048903564805838275	0.03298772832636596
ENSG00000067082	0.03667225683908256	0.019589629582274323	1.8720240056129216	0.06168154524146814	0.005712222203436296	0.07557924452808634	0.07050704834516966	0.04716506858988685
ENSG00000067113	0.0060542433967003245	0.018046679494962727	0.33547686145754474	0.7373807400837527	1.8446551467682292e-4	0.013581808225594226	0.02608348573390939	0.017173306507887568
ENSG00000067141	-0.0054026211968554545	0.018623888365860018	-0.29009093540096353	0.7718452542443875	1.3793630013552162e-4	-0.011744628565242655	-0.0054726643655555905	-0.0026214704638208436
ENSG00000067167	-0.0994919932505394	0.02899109752712163	-3.431811891821724	6.401162378679751e-4	0.01894139949853189	-0.13762775700610685	-0.13548151608109604	-0.09137697045318369
ENSG00000067177	-0.05869354317576523	0.023294902029451375	-2.5195874660284003	0.012003550665800196	0.01029989177009196	-0.10148838243903457	-0.09632898619488191	-0.06500176762331275
ENSG00000067182	-0.26988993827871743	0.03396707906887805	-7.945632820868633	9.358969764371574e-15	0.09378989491557482	-0.30625135904282064	-0.3020750586676646	-0.20494549087356914
ENSG00000067191	0.09161664652023156	0.01738684405955566	5.269308576439427	1.9021480060608485e-7	0.04353576347371157	0.2086522548972605	0.2430310949732838	0.16296986381410314
ENSG00000067208	0.10312013344740464	0.03300886533396112	3.124013273528359	0.0018686467691352959	0.015747172217396802	0.1254877373188189	0.12702848321126847	0.08492494314835117
ENSG00000067221	-0.143564364040753	0.030797843146456252	-4.661507085351599	3.858018981479322e-6	0.034397069007326794	-0.18546446831489533	-0.18214354850949863	-0.12196792578405631
ENSG00000067225	-0.2478571281833953	0.021851552464585554	-11.342769745311836	3.432278478063735e-27	0.17417851208955484	-0.4173469924290256	-0.42182297226260407	-0.28973133558914616
ENSG00000067248	-0.06560736682602605	0.031067403314394584	-2.1117750383607996	0.03511174218215459	0.00725774950468663	-0.08519242633407272	-0.11206803323267106	-0.07647203838745947
ENSG00000067334	-0.12658459690621215	0.04095580307781366	-3.09076095189023	0.0020874340470970047	0.015418868595924624	-0.124172736926929	-0.15362517028800904	-0.10270814278455624
ENSG00000067365	0.2338217070320192	0.038690109177301917	6.043449139946959	2.626612434921063e-9	0.05649182137409294	0.23768008198856821	0.26442977960889635	0.17740400118428404
ENSG00000067369	0.0453074547611404	0.027869056020822795	1.6257262078517563	0.10452439809378669	0.0043140715956515325	0.06568159251762701	0.09356179282760968	0.062219798967829414
ENSG00000067445	0.05248097292924063	0.01524600396620641	3.4422772711831597	6.163108376341642e-4	0.019054895341643452	0.13803947023095747	0.15084255941635408	0.1007286650873854
ENSG00000067533	-0.0499726151589593	0.03218988773322487	-1.552432104551267	0.12107750982964657	0.003935346027044491	-0.06273233637482689	-0.0795541917361764	-0.053360298788059375
ENSG00000067560	-0.3372138550719851	0.03897644721955575	-8.651734037544445	4.494591651062289e-17	0.1092972598530413	-0.33060136093646303	-0.3254549318800498	-0.22201179858701503
ENSG00000067596	-0.05470284093298607	0.04024028604884536	-1.3594048726836945	0.1745206389528125	0.003020328028246297	-0.05495751111764751	-0.05712551834002811	-0.03833766804844932
ENSG00000067601	0.09409024967342343	0.031538744380845266	2.983322624935195	0.002965330545670263	0.014380692856105541	0.11991952658389492	0.12741640751509167	0.08594143169554701
ENSG00000067606	-0.044084342781386135	0.019430565432168114	-2.2688142007644645	0.023628137135164477	0.008367940580091228	-0.09147644822625756	-0.1313283178631194	-0.08738591542050951
ENSG00000067704	-0.1536056601665808	0.029168419915516376	-5.266163220753313	1.9335662918953956e-7	0.04348606375216311	-0.2085331238728344	-0.22367296546782253	-0.15092179955997143
ENSG00000067715	0.006931517579049809	0.00638164596835877	1.086164543350946	0.27783522967054874	0.0019302887712500053	0.043935051738333036	0.04647731030882902	0.030248559188659287
ENSG00000067798	0.044046875086082515	0.010133710491679845	4.346569316564416	1.6200089682410858e-5	0.030041159454444643	0.17332385714160817	0.20027479542086424	0.13353449546320054
ENSG00000067829	-0.2817446750993908	0.03128946673961118	-9.004457552570354	2.7455604555247108e-18	0.11732393616179954	-0.3425258182411932	-0.35904909806395285	-0.2452947362575218
ENSG00000067836	-0.031236813256342394	0.018991365912148037	-1.644790237881806	0.10052826291883264	0.00441539313013365	-0.0664484245872967	-0.045482292322241186	-0.031125949303080956
ENSG00000067840	0.006984295633465836	0.010530168081660348	0.6632653514458038	0.5074111872660317	7.206621181670531e-4	0.026845150738393175	0.036181898753131235	0.023101039719955925
ENSG00000067842	-0.016653087920652954	0.009826096316631667	-1.6947816695492706	0.09062722308225603	0.004686596177006028	-0.06845871878005004	-0.02916556414612689	-0.019558424033134948
ENSG00000067900	0.05957503210211824	0.030585770262966796	1.9478022488860316	0.05189697985372801	0.006181119416591109	0.07862009550103106	0.09770085615192473	0.06587915773773442
ENSG00000067955	-0.08439524981365963	0.029422075169470565	-2.8684329479666095	0.004267770664837591	0.013308858231955408	-0.11536402486024576	-0.10555284193238733	-0.06965621518152527
ENSG00000067992	-0.06483828427237726	0.02135158503019024	-3.03669653473963	0.0024939471962771246	0.014892127387738057	-0.12203330442030119	-0.15742106980509585	-0.10363903229619874
ENSG00000068001	-0.17913025193459245	0.030519656739954413	-5.8693403225628815	7.184445451349612e-9	0.053455195822421586	-0.23120379716263625	-0.22756655280554822	-0.15347907074712727
ENSG00000068024	0.06806821736188345	0.023142831491189432	2.9412225287902776	0.0033931720481535964	0.013983316766424687	0.11825107511741521	0.1290549034477582	0.08604843048998867
ENSG00000068028	0.015919522363337883	0.03290333250221792	0.48382705193356307	0.6286822533319777	3.8360462083252803e-4	0.01958582703978874	0.018705908865895616	0.01433783845518339
ENSG00000068078	0.007965088376157996	0.008526522570922174	0.9341543765240444	0.35059389180528566	0.0014285209972650444	0.037795780151560245	0.03990146984444555	0.02652500114208927
ENSG00000068079	-0.05993595178959631	0.01754691843939948	-3.4157537117752477	6.783159318909553e-4	0.018767871563421076	-0.13699588155642126	-0.1443815256993774	-0.09782899775801622
ENSG00000068097	-0.006709233183746729	0.022764903894687702	-0.29471827400564427	0.7683093729484911	1.4237130298956052e-4	-0.011931944644087271	-0.011220959157511881	-0.006462727184276692
ENSG00000068120	-0.08291956430147089	0.02811421128774934	-2.9493825543526015	0.0033060848367661828	0.014059921635778194	-0.11857454041984908	-0.10767540562150477	-0.07229908540423445
ENSG00000068137	0.008674202574920981	0.02397536092916808	0.36179653772669884	0.7176293691406483	2.1453877423936802e-4	0.014647142186767588	0.03685788695463153	0.02405332899048676
ENSG00000068305	0.06307615858692728	0.027738470440580636	2.2739595076824624	0.02331498752025718	0.008405618521858019	0.09168216032499439	0.1407410314853809	0.09473673259865203
ENSG00000068308	-0.25835162535386763	0.05199133637017334	-4.969128385437696	8.747484954948579e-7	0.03890426804515448	-0.19724164886036397	-0.2385287910575953	-0.16273446646633147
ENSG00000068323	-0.12622385032029557	0.038694132264240344	-3.262092801521405	0.0011676361542649187	0.01714557234995423	-0.13094110259942837	-0.1621231992359926	-0.10582180770280875
ENSG00000068354	-0.2173768031153912	0.04772784404039804	-4.554507069948478	6.342471867326865e-6	0.032887431278569225	-0.18134892136036837	-0.16773451643807663	-0.11147134404932878
ENSG00000068366	-0.012682728896810092	0.018241781926074695	-0.6952571271933404	0.48715893511326014	7.918028349192628e-4	-0.028138991362861927	-0.024887883135972216	-0.018778288424512575
ENSG00000068383	-0.1302944506256967	0.033270262883436395	-3.9162434959467602	1.0009328784774995e-4	0.024525918063495234	-0.15660752875738432	-0.10025343471710205	-0.0672701420654761
ENSG00000068394	-0.3298093080779818	0.033725898592896805	-9.779111064143589	4.447185976072926e-21	0.13552552455215386	-0.36813791512441757	-0.3913417284746438	-0.26721878923861936
ENSG00000068400	-0.018159080964895977	0.03509471924049718	-0.5174305809502387	0.6050431941275922	4.3871630598829624e-4	-0.020945555757445507	-0.01794922089187933	-0.01202666449524338
ENSG00000068438	-0.36837432696625444	0.03914954929062299	-9.409414249744291	1.0015758369976076e-19	0.12674642406091255	-0.356014640233955	-0.3394956714444008	-0.23080709949012007
ENSG00000068489	-0.035163291340305984	0.011204169694765152	-3.1384111717564482	0.0017806348341531815	0.015890345481846264	-0.12605691366143426	-0.16647224425836904	-0.1103371568282471
ENSG00000068615	0.003150942377701573	0.00964754099836153	0.3266057514797508	0.7440781223652102	1.7484043678693092e-4	0.013222724257388718	0.02456196913415691	0.015065430257386726
ENSG00000068650	0.006618350786092483	0.01716354908728087	0.38560502565270977	0.6999236442115973	2.4369672170810504e-4	0.015610788631844485	0.04229382677239603	0.027391691377066773
ENSG00000068654	-0.10401024889873166	0.03529271997746863	-2.9470737581329316	0.003330515910621575	0.014038226745849971	-0.11848302302798336	-0.138713197759525	-0.0946190339247662
ENSG00000068697	-0.3040618394846545	0.037415483305823505	-8.126631346689807	2.4629174922701392e-15	0.09768937973847841	-0.31255300308664075	-0.3188550359207127	-0.21538857321107585
ENSG00000068724	-0.08086976388943379	0.02292800885801503	-3.527116741372151	4.5166919836716e-4	0.019986731997386594	-0.1413744389816868	-0.1442021434285204	-0.0954536245214112
ENSG00000068745	0.13343309477942938	0.03964853139876761	3.365398164119059	8.123227513706106e-4	0.018228605495929053	0.13501335302824388	0.1574348120628224	0.10621770324224292
ENSG00000068784	-0.20034023340551857	0.040879977962450596	-4.90069328289601	1.2254607636077496e-6	0.0378803761281526	-0.19462881628410503	-0.19814034795077948	-0.13152291812769717
ENSG00000068796	-0.05044170727201934	0.027037902240380392	-1.8655924865608096	0.06257820128223156	0.0056732621376314255	-0.07532106038573454	-0.05784867520519166	-0.03801667166512432
ENSG00000068831	0.06727872600208187	0.01487324183928123	4.523474218269903	7.31258031734885e-6	0.032455286563901155	0.18015350833081514	0.1837234369849276	0.1213901322940713
ENSG00000068878	-0.0783209121425124	0.02440066844200798	-3.2097855158621718	0.0013980800020633622	0.016609185603845885	-0.12887662939356348	-0.14967679714948023	-0.09974427617852206
ENSG00000068885	0.32632275760770435	0.034044069141263754	9.585304161310692	2.3005076721202904e-20	0.13090316059479817	0.36180541813908573	0.352595760011303	0.2359751412616526
ENSG00000068903	-0.10014364658633768	0.032298916295152275	-3.1005265214228928	0.002020854422140195	0.015514943364786503	-0.12455899551933824	-0.10746618301958445	-0.07096160047371361
ENSG00000068912	-0.23963503283567603	0.039741828326481043	-6.029793870253342	2.8448342857156522e-9	0.05625116548900004	-0.23717328156645315	-0.22943981885164186	-0.15473095664209477
ENSG00000068971	-0.053229235030550694	0.03344763699214416	-1.591419897407181	0.11203317052130658	0.00413466518904566	-0.06430136226430681	-0.05507711049117594	-0.03598369457073264
ENSG00000068976	0.02662308044294502	0.010716588071366438	2.48428700120321	0.013248337302166601	0.010016172579163464	0.10008083022818817	0.17512929076004533	0.11615789124587379
ENSG00000068985	-0.016065547426880978	0.016701524768687588	-0.9619210011891276	0.3364704316333098	0.0015145747354485463	-0.038917537633418625	-0.027155120004350376	-0.02171364080711634
ENSG00000069011	-0.029094548061666378	0.006791673578543793	-4.283855477622138	2.1337679822451543e-5	0.0292056598181537	-0.17089663489417709	-0.16184503188208135	-0.10829911941701728
ENSG00000069020	0.029419134740470934	0.014694133403493029	2.002100697784433	0.04571614536102754	0.00652826110691466	0.08079765533055204	0.09383244986549982	0.062433796556712745
ENSG00000069122	0.016275716077206442	0.01750505907423258	0.9297721309129583	0.3528568654112587	0.0014151685833464077	0.03761872649820041	0.03905379503641514	0.0249414189843526
ENSG00000069188	0.03000112804503968	0.00841012783472412	3.567261834138793	3.890340293188483e-4	0.0204349427085241	0.14295084018124563	0.16152385356901286	0.10708439347722042
ENSG00000069248	-0.14141476992744292	0.03366555296491036	-4.200577666876278	3.05988382188633e-5	0.028112797641147564	-0.16766871396043886	-0.1780970163872089	-0.11803037014860296
ENSG00000069275	-0.06499546468411786	0.03392043909475463	-1.9161150745294624	0.05581751664009752	0.005982837718411762	-0.07734880553965712	-0.08995341623309974	-0.060069123199551905
ENSG00000069329	-0.10448993548122287	0.031659651476935224	-3.300413321269382	0.0010217221923786391	0.01754365544705177	-0.13245246485834652	-0.14745709533003298	-0.09771129908413038
ENSG00000069345	-0.06918052428668675	0.03270304319059017	-2.115415494622606	0.03479927063919608	0.007282611726709864	-0.08533821961295977	-0.07674257815678621	-0.05202281385753854
ENSG00000069399	-0.09105931441746724	0.020614462254135015	-4.417253930511907	1.1827787562167124e-5	0.030995641363968124	-0.1760557904869021	-0.153481413184325	-0.10357483301953374
ENSG00000069424	-0.02456057707009983	0.020272254211470258	-1.2115365570052488	0.22615894367390557	0.00240048744833411	-0.0489947696018076	-0.0830483898007756	-0.05451588576802938
ENSG00000069431	0.017987722354139146	0.013748155621828686	1.3083734901559503	0.19123942297679777	0.0027984437679241868	0.0529003191665627	0.07388921428963639	0.04864165195318186
ENSG00000069482	-0.03442258946938539	0.007953683214795315	-4.327880371870108	1.759231176124164e-5	0.029791058439121967	-0.17260086453758544	-0.18938939284823716	-0.1257834419515207
ENSG00000069493	0.22893376447379166	0.01840058555114861	12.441656480845037	7.900104016290732e-32	0.2024004514040967	0.44988937685179464	0.45187150507441715	0.3115911892935787
ENSG00000069509	-0.09570346948773599	0.027772804785002717	-3.4459418207344963	6.081722268597162e-4	0.019094712429690113	-0.13818361852871744	-0.16088404022499458	-0.10822928057774626
ENSG00000069535	0.021020880879422457	0.007302358234444586	2.8786427897043994	0.004133843247525585	0.013402497354774653	0.11576915545504596	0.11055358407974937	0.07251308299311779
ENSG00000069667	0.1230934971066952	0.020727725246101832	5.938591700015168	4.829084794320067e-9	0.05465470636063307	0.23378346040862896	0.24603342491418922	0.16669342186067315
ENSG00000069696	-0.023994732432257724	0.013978147581784875	-1.7165888607103852	0.08656197742233507	0.004807395856381196	-0.06933538675439233	-0.09333524189308944	-0.06317208823836025
ENSG00000069702	0.034321417637207266	0.008962058517369824	3.829635520755323	1.4160098190677133e-4	0.02347831590156092	0.15322635511412808	0.16736378958820833	0.1109791495948971
ENSG00000069712	0.1455224071818048	0.019425145701621516	7.491444821938058	2.4024707245114704e-13	0.08425148390302177	0.2902610616376603	0.30113563792947895	0.19945645271871162
ENSG00000069764	0.0223251946064227	0.011066816057298284	2.017309630053876	0.04410070123559795	0.006627161731245306	0.0814073813068894	0.06857847089474005	0.04534328569252889
ENSG00000069812	-0.019197576660045217	0.008183059105818522	-2.3460146641730693	0.01929457643923138	0.008941918702032191	-0.09456171900950289	-0.1278468448473493	-0.08501190627023548
ENSG00000069849	-0.1649559803747897	0.023001187069754615	-7.171629006561074	2.153962626764259e-12	0.07775892637134549	-0.2788528758527429	-0.2966453224976738	-0.20074043825201163
ENSG00000069869	-0.0155627205743655	0.022679906463978487	-0.6861898041371156	0.49285415369863517	7.713004516578449e-4	-0.027772296477927016	0.015622826801016199	0.009918788244742538
ENSG00000069943	0.050812249222703096	0.03336655062871117	1.5228499280048533	0.1283144718540809	0.0037873586005022805	0.06154151932234285	0.07620636834816148	0.05111332410478437
ENSG00000069956	-0.15694745025516635	0.0289049420297694	-5.429779104677846	8.155921775229295e-8	0.04610368708088491	-0.21471769158801096	-0.22031124276770706	-0.14728384054895474
ENSG00000069966	-0.006914127396041176	0.024067036854297442	-0.2872861930573136	0.7739907575892268	1.352822810173651e-4	-0.011631091136147445	0.002942806333152794	0.002129276009389175
ENSG00000069974	-0.024557046873185995	0.024121168043303016	-1.0180703865211036	0.30904811496410384	0.0016962446062687515	-0.041185490239508946	-0.03235990203422851	-0.021667255874437585
ENSG00000069998	-0.17412761412815253	0.024588023231132045	-7.0818061497388465	3.933106287832875e-12	0.07597035226403646	-0.27562719797588187	-0.28517019701154356	-0.19269412890999826
ENSG00000070010	-0.2467650095866676	0.030955100284337914	-7.971707644944093	7.732740829559223e-15	0.09434830359931161	-0.307161689667366	-0.32446708604320884	-0.2232101850847617
ENSG00000070018	0.080137797218161	0.021815724118998958	3.673396160541391	2.6038133229719585e-4	0.021642297807302053	0.14711321425113932	0.16688372671829485	0.11167464175876794
ENSG00000070019	0.045467334033647104	0.013974965604525958	3.2534845036700464	0.0012029659544330429	0.017056742690198055	0.13060146511505177	0.14580836468732633	0.09680180933137622
ENSG00000070031	-0.03643449256765913	0.009449718810461308	-3.8556165848368242	1.2769406857701473e-4	0.02379035585390668	-0.15424122618128583	-0.15922681221449428	-0.10689852584752978
ENSG00000070047	-0.06307640535632525	0.030368911674081886	-2.0770057891194473	0.03821897075255424	0.00702239144436011	-0.08379971028804449	-0.08401642061076142	-0.056067368287433555
ENSG00000070061	3.6634919837848863e-4	0.03641115758358548	0.010061454309369241	0.9919755459980266	1.659554852766431e-7	4.073763435397195e-4	0.01919547352543715	0.011630768955809213
ENSG00000070081	-0.05886357749530873	0.017618012047528938	-3.3411021252857416	8.854371067428952e-4	0.01797107050664953	-0.1340562214395486	-0.12006524195764184	-0.08143678244955282
ENSG00000070087	-0.04581227217100527	0.016363152652022903	-2.7997216150973023	0.00527654833826341	0.012686878316939475	-0.1126360435959091	-0.13359791062204623	-0.08839170408826118
ENSG00000070159	6.668663423798092e-5	0.02154173235090175	0.0030956950514330096	0.9975310087537038	1.57103732801165e-8	1.2534102792073344e-4	0.029461437386006654	0.01824329445230424
ENSG00000070182	0.010290151837705234	0.012420299200978837	0.8284946820680675	0.4077144438898366	0.0011239867702155283	0.033525911922206206	0.06852219516633655	0.04419050210440851
ENSG00000070190	0.0013107488957353874	0.013528810057493401	0.09688574901747428	0.9228489490929483	1.5388039208985883e-5	0.003922759132165105	-6.598116009764953e-4	-8.024909583125031e-4
ENSG00000070193	0.012722428155757734	0.005900429588635798	2.1561867597337447	0.03145931255922842	0.0075638946353912976	0.08697065387469072	0.10966971921183648	0.07167601774378483
ENSG00000070214	-0.05175731383524905	0.03162955741916958	-1.6363590912555968	0.10228025396206435	0.004370440122021089	-0.06610930435287506	-0.048345838547973155	-0.03175724219028679
ENSG00000070269	0.08803216166265597	0.037510903859455914	2.346841920751649	0.01925218665301894	0.008948169610677603	0.09459476523929511	0.11985528643530946	0.07879391222684365
ENSG00000070366	0.020971631342480965	0.02783203649239024	0.7535068929725991	0.45143609909932625	9.299092798566509e-4	0.030494413912332298	0.09026286570137222	0.06154570656284691
ENSG00000070367	-0.06269130274777328	0.03658156355495704	-1.7137403832832672	0.0870844510054652	0.004791530860780787	-0.06922088457092043	-0.07813198585226097	-0.052012113978094375
ENSG00000070371	-0.017373830695926865	0.015481732265206502	-1.1222149045280059	0.26221260243617883	0.002060281382000649	-0.045390322558896086	-0.045292047123847996	-0.03181074158750762
ENSG00000070404	-0.03807243356996667	0.01608930213691045	-2.3663197599244987	0.018277420044466242	0.009095961719118114	-0.09537275144986708	-0.09649250597396312	-0.06386758040223109
ENSG00000070413	-0.2540584814207498	0.03289577401946608	-7.723134323284526	4.676054640605914e-14	0.08907203534640042	-0.29844938489868067	-0.268799163172708	-0.1817588521180599
ENSG00000070423	-0.1910376297652452	0.029644277666780332	-6.4443341110424095	2.359057242421679e-10	0.06374146653859988	-0.25247072412182686	-0.22996375224336427	-0.15494495423097812
ENSG00000070444	0.11866976886025157	0.04322821413746359	2.745192491248599	0.006225723739669629	0.012203468001206731	0.11046930796020406	0.11466984834410286	0.0760119435713603
ENSG00000070476	0.14860404087990506	0.043686920412506935	3.4015682377410577	7.138174382361472e-4	0.018615206765803183	0.13643755628786158	0.16155615441860244	0.1081543814216371
ENSG00000070495	-0.0913223330887927	0.030457846969209824	-2.998318731495088	0.0028252651141924007	0.014523524527056032	-0.12051358648325179	-0.13756874253605952	-0.0919226643048362
ENSG00000070501	-0.06768525762004413	0.020259093048058025	-3.3409816253611724	8.858145076473843e-4	0.017969797537199326	-0.13405147346150045	-0.14255561154705002	-0.09421243850588787
ENSG00000070526	0.005931408010373419	0.008431537637242217	0.7034788036970041	0.48202582885387113	8.106250215946204e-4	0.0284714773342483	0.03934934570758519	0.02707611734276167
ENSG00000070540	-0.017237808974779476	0.02414214458450836	-0.7140131612765136	0.47549215147311696	8.350640433974719e-4	-0.028897474688932553	-0.02193300979174908	-0.013824244241863388
ENSG00000070601	0.011228407250720456	0.009615781226503039	1.167706189048134	0.24338151148375156	0.002230322320125762	0.04722628844325756	0.05499436973155552	0.03534714627220437
ENSG00000070610	0.17347267717010192	0.036882628401869136	4.703370792340567	3.167596656827026e-6	0.03499594606840899	0.18707203443702913	0.18858599745888324	0.127467663818358
ENSG00000070614	0.011435743929640203	0.027040241100196323	0.4229157531275553	0.6725057760003151	2.9312345384699797e-4	0.01712084851422468	0.05056158783234096	0.032902129290812626
ENSG00000070669	-0.031441415664249836	0.01773449270715361	-1.7728962527113745	0.07674486876196705	0.005126308702720777	-0.07159824510922609	-0.07717947724957389	-0.05022523411091853
ENSG00000070718	0.02138001234025602	0.022337914124354607	0.9571176709353447	0.33888703383027896	0.0014995091382433872	0.038723495945528937	0.030243411114239758	0.019923175525038413
ENSG00000070729	4.281462842846037e-4	0.009651144706170255	0.044362228245409835	0.9646301872834907	3.226231058444677e-6	0.0017961712219173801	0.015997950589898287	0.011514954627069363
ENSG00000070731	-0.00299636664786638	0.011980865188895377	-0.2500960156569996	0.8025973006166507	1.0252721995606144e-4	-0.010125572574232774	-0.02447171522055486	-0.015557624711818395
ENSG00000070756	-0.05675096606554855	0.02152049581782039	-2.637065918274755	0.008575737599455872	0.011271691799389747	-0.106168224056871	-0.12599702860990858	-0.0842401508639245
ENSG00000070759	0.08586439193533382	0.01769525833868208	4.852395500077728	1.5509107763850326e-6	0.03716502302032747	0.19278232030019637	0.1897573613317637	0.12738206478280467
ENSG00000070761	-0.1717089776350435	0.03237150777429786	-5.3043243716740305	1.5841445849300237e-7	0.04409070063927506	-0.20997785749758202	-0.20837887964735394	-0.13794284579419722
ENSG00000070770	-0.09196248024323755	0.034102386717208055	-2.6966581842447206	0.007197354473687283	0.011780812625082621	-0.10853945192916317	-0.11385808663626444	-0.07632224007524113
ENSG00000070778	0.04945024825009174	0.016215160125056072	3.0496305845096146	0.0023905772053345793	0.015017347000108754	0.1225452855074758	0.13970633109362465	0.0937844433281212
ENSG00000070785	-0.2525149291912423	0.03749912521389582	-6.733888530756163	3.821156861862371e-11	0.06919292451780727	-0.26304547994179134	-0.3071233097631669	-0.20216352221808578
ENSG00000070808	-0.003983061440963436	0.012997665840390674	-0.3064443639246319	0.7593709015436522	1.5392408763134944e-4	-0.012406614672478193	-0.02070254220658671	-0.01407580433730811
ENSG00000070814	-0.12237227205067881	0.029863494728736256	-4.0977210859694075	4.736332065719959e-5	0.026789327824994304	-0.16367445684954604	-0.18486564109569883	-0.12304861360791715
ENSG00000070831	-0.3686072548929582	0.044137364758894584	-8.351365264023297	4.544826591470701e-16	0.10260505161448177	-0.320320232914628	-0.316299290092326	-0.21433998502554752
ENSG00000070882	0.03514757701522404	0.01814602596586773	1.9369297212147634	0.05321533583148614	0.006112727288286853	0.07818393241764422	0.07172398416224421	0.047293467143216854
ENSG00000070886	-0.006848695697265854	0.006892344192460097	-0.9936671045473915	0.3207789552184237	0.0016160306352763366	-0.040199883523168604	-0.03854853157155863	-0.02618959385280089
ENSG00000070915	0.01106033582224409	0.010174244558484648	1.0870916025918111	0.2774256875496233	0.0019335788696675507	0.04397247854815044	0.0504787618856226	0.03360764388679127
ENSG00000070950	0.02020025819963962	0.030054635125283783	0.6721178984683776	0.5017631262774032	7.400133999357787e-4	0.02720318731207415	0.013584863068036192	0.010721279203055042
ENSG00000070961	0.0356782124958256	0.0257026925936254	1.38811186282772	0.16560973115497965	0.003148831481108599	0.056114449842341256	0.055445743282723996	0.03819856961567515
ENSG00000070985	-0.0018534856741212156	0.009802099739262183	-0.18909067683703554	0.8500846443123047	5.861178423879248e-5	-0.007655833347114927	0.0059828800051510075	0.002704204498105168
ENSG00000071051	-0.0644837053022285	0.023845905424932052	-2.7041835549178876	0.007038276850961479	0.011845876134141425	-0.10883876209394042	-0.08554552817192476	-0.05607806816687772
ENSG00000071054	-0.07674337757375216	0.025735756911441515	-2.9819747613342527	0.0029782258467134395	0.014367888072124009	-0.11986612562406432	-0.14406689343676235	-0.09650221270693955
ENSG00000071073	0.001091691435156157	0.017942304694068614	0.060844548889923245	0.9515029400417538	6.0689125608919285e-6	0.0024635163001065943	0.006066853413921775	0.003991055032674182
ENSG00000071082	-0.10161084074420125	0.026194907139685288	-3.879030385653126	1.1627617190969114e-4	0.02407319721597818	-0.15515539699275105	-0.139969946860413	-0.09175146623372953
ENSG00000071127	-0.3900499062994879	0.038565244169845754	-10.114026624119465	2.460214275523801e-22	0.14361148822940642	-0.3789610642657186	-0.36268247247966057	-0.2480339053952285
ENSG00000071189	0.06177239932985453	0.029356723806301735	2.1041993560805454	0.035769689562749306	0.007206145255023563	0.084889017281529075	0.10495145455854535	0.07009491023873611
ENSG00000071205	-0.02118959129955963	0.016930729122932735	-1.251546294651791	0.21121496026888084	0.0025612398086117664	-0.05060869301426123	-0.06580326984334571	-0.04441519957273601
ENSG00000071242	-0.014526163187571288	0.019722761611653084	-0.7365177085032851	0.46169884247062265	8.884858498101555e-4	-0.029807479762807454	-0.01682918762357357	-0.011352572090260879
ENSG00000071243	0.0996592765098849	0.031394770098347756	3.1743910274765725	0.0015771296024598084	0.016250824206669515	0.12747872060335996	0.1430897011216255	0.09609561728806121
ENSG00000071246	0.037943583203417654	0.02345562905778388	1.6176749346582058	0.10624961455591328	0.004271629321681297	0.06535770284887142	0.07438707665527185	0.04910174676928103
ENSG00000071282	-0.04836799639020652	0.01794039641779781	-2.6960383295779877	0.007210600599807242	0.011775461132398971	-0.10851479683618602	-0.10466755260177972	-0.06996651168540612
ENSG00000071462	-0.14243030040482868	0.02905246757860147	-4.902519898507189	1.2145458864761276e-6	0.03790754875700673	-0.19469861005412029	-0.2044868628533684	-0.14107791047133805
ENSG00000071537	-0.04682545546532365	0.02753627438967764	-1.700500757752357	0.08954647384294295	0.004718130158684881	-0.06868864650497067	-0.06907416276382104	-0.04665147437656685
ENSG00000071539	-0.05117347539778196	0.012332576423097593	-4.149455364569201	3.806367863663641e-5	0.027451349254087733	-0.1656844870652881	-0.18786069418394147	-0.125349087688413
ENSG00000071553	-0.1603900418570214	0.023044962809675714	-6.959874189498786	8.819056469756784e-12	0.0735676141515638	-0.27123350484695663	-0.2558728552706562	-0.17419403735103403
ENSG00000071564	-0.08016846286035137	0.025252157715588884	-3.174717335574895	0.0015753864039306112	0.01625411104292356	-0.12749161165709466	-0.13224266225292025	-0.086647623738862
ENSG00000071575	-0.04315294071811763	0.019259018268155816	-2.2406614977602293	0.02540711379910265	0.008163245656893818	-0.09035068155190518	-0.07826519413715682	-0.052226111566977707
ENSG00000071626	-0.16019326549164345	0.04023450400566214	-3.9814897548904713	7.673880630440478e-5	0.0253290779062942	-0.15915111657256503	-0.16462374045191214	-0.10989846177103627
ENSG00000071655	-0.16536849428691988	0.029006919561550135	-5.701001581226937	1.8563368017476742e-8	0.05058575446924776	-0.2249127708006998	-0.22123453925682693	-0.1489316219833564
ENSG00000071794	-0.03102486165578077	0.024338767103651297	-1.274709664776998	0.2028973616060616	0.0026566687687905113	-0.05154288281412498	-0.07121787644197283	-0.04936924375538519
ENSG00000071859	-0.16462325707698566	0.02175444859402977	-7.56733761214083	1.4116615611865132e-13	0.08581992610090704	-0.29295038163639114	-0.29465850613916544	-0.20228122089197162
ENSG00000071889	-0.17522524800579248	0.029183503257573334	-6.004256804238204	3.3014197549061553e-9	0.05580224193412271	-0.2362249816046613	-0.24182209040209712	-0.16375095501352732
ENSG00000071894	0.006280009727007632	0.023764910550540363	0.2642555592057483	0.7916722568886695	1.1446394662173902e-4	0.010698782483148985	0.020124554850666637	0.01352464761742672
ENSG00000071909	-6.231812386385625e-4	0.007125959040490899	-0.08745226222850029	0.9303407290671548	1.253738079389166e-5	-0.003540816402172118	0.01085607091603708	0.007543536050411078
ENSG00000071967	0.012676748665864239	0.012521882772861467	1.0123676204139533	0.31176369658833475	0.0016773264373627645	0.0409551759532632	0.07489451933772237	0.04819225701652686
ENSG00000071991	0.005561142637876392	0.005577530468889818	0.997061812372907	0.3191298518521973	0.0016270733305062855	0.04033699704373495	0.06155836157075495	0.04031297205798507
ENSG00000071994	-0.17204587637603433	0.03515366598913565	-4.894109093179802	1.2655948315620686e-6	0.03778250141496332	-0.19437721423809765	-0.20213295807132323	-0.1344439852159547
ENSG00000072041	0.007387049320798272	0.005855621573886443	1.2615312016987812	0.20759971937123353	0.0026021634937937375	0.05101140552654639	0.07135205902328452	0.047864464258385385
ENSG00000072042	-0.15413509572259934	0.030388510045626857	-5.072150476978735	5.226400018012856e-7	0.040468191815403315	-0.20116707438197504	-0.2141387179358005	-0.14496196670957057
ENSG00000072062	-0.13396974515579083	0.03926191533729872	-3.412206052732224	6.870368961261013e-4	0.01872963635738956	-0.13685626166671716	-0.12528366146739212	-0.08453974748836117
ENSG00000072071	0.0011011218992782827	0.020938656145729158	0.05258799283080437	0.9580774006246069	4.533581069460344e-6	0.0021292207657874094	-6.491842550013114e-4	-0.0018403792643966739
ENSG00000072110	-0.0805740053580061	0.02428152263904546	-3.3183258956108683	9.5948814488159e-4	0.017731218392369904	-0.13315862117178032	-0.12440271730779899	-0.08451834772947284
ENSG00000072121	0.12475501159912598	0.031904198067336936	3.910300811693129	1.0252603225183038e-4	0.024453359839915013	0.15637570092541542	0.17664439430619208	0.1171208803958488
ENSG00000072133	0.032401601679978013	0.010273552658879396	3.1538848104285933	0.001690317336229972	0.01604490314102517	0.1266684772981229	0.12946418714644778	0.08765341240661367
ENSG00000072134	-0.0021772473053446465	0.029472839423382465	-0.07387300809630556	0.9411356508322984	8.946184432595985e-6	-0.0029910172905878727	0.020052178959973573	0.01404894171019089
ENSG00000072135	-0.02330740558487908	0.03569811406480922	-0.6529029948911292	0.5140648037930844	6.983354634030118e-4	-0.026426037603147996	-0.0554825201819731	-0.036422389627943474
ENSG00000072163	0.009100747118804839	0.014961886889521894	0.6082619916862406	0.5432401336943131	6.061612809388998e-4	0.024620342827403587	0.015423524800387998	0.00933029487531337
ENSG00000072195	0.05286537065305032	0.012093521522891877	4.371379383001158	1.4513795818915803e-5	0.03037463936244316	0.17428321595163157	0.2127676070748988	0.14171990323798805
ENSG00000072201	-0.009996259623615866	0.02397562974823689	-0.41693418394363413	0.6768732301113967	2.848927699320499e-4	-0.016878766836829494	-0.012060728895383423	-0.0087097018675517009
ENSG00000072210	-0.0033284155908287582	0.017771886665851073	-0.18728543870496064	0.851499114883344	5.749806353816983e-5	-0.007582747756464576	0.0067000704742313085	0.004108753706560016
ENSG00000072274	-0.08809247676199544	0.01595930665023826	-5.519818541783599	5.023645197310185e-8	0.04757205334342499	-0.21811018624407438	-0.24153135658006172	-0.16276656610466397
ENSG00000072310	-0.06925321051643386	0.01563621266182958	-4.429027157291848	1.1219309926324663e-5	0.031155931214841455	-0.17651042806259706	-0.15918952823226185	-0.10566130951114625
ENSG00000072364	0.05620156773032205	0.02550586509696649	2.2034762403336914	0.02793415179363324	0.007896666877817782	0.08886319191778891	0.1053361068962432	0.06923891988320277
ENSG00000072401	-0.07779535382593973	0.028314623558438497	-2.747532689791127	0.0061820163134807616	0.012224028644298196	-0.11056232922789885	-0.10033845348490353	-0.06681004724937693
ENSG00000072415	0.0010652204017063238	0.027601202232645762	0.03859326100101601	0.9692273020943847	2.441698619558122e-6	0.0015625935554576095	0.020911397264494282	0.014134540745744223
ENSG00000072422	0.006283003955467142	0.024716223863088662	0.25420565820534635	0.7994223447642783	1.0592405212563834e-4	0.010291941125250713	0.02144925614404619	0.014723034115173391
ENSG00000072501	-0.10475456116493805	0.030548229434762337	-3.429153280017357	6.462988483992034e-4	0.01891261803009319	-0.13752315452349426	-0.16198355172176204	-0.10553291095781625
ENSG00000072506	-0.2406767403770285	0.02492996863302289	-9.654113244981053	1.2870230474801569e-20	0.13253932079727307	-0.36405950172639756	-0.3456326496363214	-0.2416567772465051
ENSG00000072518	-0.11574193093096605	0.029850352968849383	-3.8774057731159703	1.1703618067760613e-4	0.024053521731522684	-0.15509197829521182	-0.1612520971505046	-0.1076086875699846
ENSG00000072571	-0.045131276308225554	0.010693436986412098	-4.220464979180484	2.8090308034212965e-5	0.028372053146120024	-0.16844005802100628	-0.188278537346015	-0.1257663829867355
ENSG00000072609	-0.002227335080812635	0.03487410135354468	-0.06386788460102481	0.9490963475007868	6.687015420257263e-6	-0.0025859264143160425	-0.025634205521303348	-0.016424314946795898
ENSG00000072657	0.024118024325883596	0.006915247127235768	3.4876590644019823	5.223252070676818e-4	0.019550745991856456	0.1398239821770799	0.14646037706740533	0.09832983338149372
ENSG00000072682	-0.231425330911586	0.02260864159181599	-10.236144881670322	8.419315654188994e-23	0.14658896187487844	-0.3828693796517019	-0.41472578980366953	-0.2841887980370678
ENSG00000072694	-0.023431733234560822	0.015047174121385109	-1.5572181889793872	0.11993733294773368	0.003959552224751542	-0.06292497298173096	-0.08135887737228241	-0.052311710602531036
ENSG00000072736	-0.03529754933098749	0.0316789369571437	-1.114227708421503	0.2656203306399349	0.0020311176177278756	-0.04506792226992474	-0.02997785834350518	-0.020383270341137582
ENSG00000072756	0.01837354115947383	0.03557585802970956	0.5164609422527491	0.6057196830764395	4.3707430034734256e-4	0.020906322018644802	0.015041437684132438	0.009608491740861704
ENSG00000072778	0.024473936960152654	0.0263934898036234	0.9272717303489278	0.35415220306405437	0.0014075780001377826	0.03751770249012896	0.1014424933827885	0.06673514809326776
ENSG00000072786	-0.1162075159555998	0.02841645702214993	-4.089444221178555	4.903833659448187e-5	0.02668410007949568	-0.1633526861716555	-0.17982898584814483	-0.12156133036517798
ENSG00000072803	-0.04474232825840213	0.03637609658581394	-1.229992562639359	0.2191740395309477	0.0024739980945815295	-0.04973930130773582	-0.03497098335372735	-0.0251019171760151
ENSG00000072818	0.06643932675940241	0.015925363245370736	4.171919078751018	3.459187132281069e-5	0.027741110334864403	0.16655662801241033	0.17040551400126316	0.11437101137869796
ENSG00000072832	0.031599996276706656	0.016626372035041363	1.9005948026489017	0.057826242764259586	0.005886878140768014	0.076725993905377	0.1106840439130999	0.07282337949699862
ENSG00000072840	0.015351524759467725	0.01673572786820621	0.9172905343801548	0.35935293514946265	0.0013774801352084934	0.03711441950520745	0.0736972153174	0.04749676485265602
ENSG00000072849	-0.10676796980419646	0.03993290567896019	-2.6736839703715893	0.007703210907993697	0.0115832493760747	-0.10762550523028695	-0.0666651842479537	-0.04376250692664184
ENSG00000072858	0.011657586529333075	0.010216039369105577	1.1411062651722834	0.25427348184595544	0.002130081768638825	0.04615280889218825	0.013782777755027238	0.008260306930896699
ENSG00000072864	-0.05174588497784871	0.027765787752168668	-1.8636562895215194	0.06285024475915217	0.00566155894320664	-0.07524333155307966	-0.08778787199695953	-0.059694627419006066
ENSG00000072952	0.01969161120795376	0.01801618301577397	1.092995735595763	0.27482712356014233	0.0019545977671856993	0.044210833142858445	0.043419252240876394	0.02870777654869928
ENSG00000072954	-0.03659034691745496	0.014801491421152568	-2.472071622807165	0.013704998054482853	0.009918889191083306	-0.09959362023284074	-0.09441855061360412	-0.06141730800951691
ENSG00000072958	-0.26727950542855217	0.03763437468561995	-7.102004687503931	3.4368883627167017e-12	0.0763711879729406	-0.2763533751792089	-0.28255110591896987	-0.19011545796395407
ENSG00000073008	-0.07505385654357428	0.0198246386037274	-3.785887755323962	1.6829854514661735e-4	0.0229572156740068	-0.15151638747675678	-0.16692032038744095	-0.11199563814209294
ENSG00000073050	-0.12399147152761364	0.031868155701198074	-3.8907639554099522	1.109240487569835e-4	0.024215522152611847	-0.15561337395163766	-0.14867319352377945	-0.09921998208575789
ENSG00000073060	-0.06025990207815311	0.02012786933554291	-2.9938539978368617	0.002866319700562397	0.014480929260591595	-0.12033673279839191	-0.13220316307785487	-0.08829540517326367
ENSG00000073111	-0.08654551733509461	0.01533297212214662	-5.644405836366851	2.5408663412009876e-8	0.04963598157666265	-0.2227913408924649	-0.23649614099760286	-0.15430296146432812
ENSG00000073146	0.018626160032635654	0.013901863153353575	1.3398319223234785	0.18079889242594588	0.0029342331028763616	0.05416856194211123	0.03675412636486397	0.024074728749375093
ENSG00000073150	-0.036980500285173995	0.010251033021798129	-3.607490114073134	3.3450353179266816e-4	0.020888752480798457	-0.14452941735438654	-0.15097380452157472	-0.09946607931297373
ENSG00000073169	-0.054355852862846686	0.028252048476457604	-1.9239614751525487	0.05482437103530536	0.006031640768812617	-0.07766363865292888	-0.059274990678560534	-0.03894756117676682
ENSG00000073282	0.01910606076339368	0.006965970382043902	2.7427708869740735	0.006271244996615742	0.012182209683924004	0.11037304781478113	0.11761393728797681	0.07887951126239698
ENSG00000073331	0.19049965806202432	0.025213599865935916	7.555432745618892	1.5348910220986553e-13	0.08557320474264767	0.2925289810303365	0.33519814025670214	0.23024000587957924
ENSG00000073350	-0.04203782676674519	0.017147774874323313	-2.4515033043553465	0.014505473507329215	0.009756123658172659	-0.09877309177186228	-0.1331793607152896	-0.08734311590273285
ENSG00000073417	0.10518932573022645	0.026740177209542793	3.9337557453690857	9.323807478261881e-5	0.024740314578050017	0.1572905419217895	0.1622577948345256	0.1088926731032846
ENSG00000073464	-0.011623891164761249	0.011208131842738056	-1.0370944353489713	0.30010277722490925	0.0017601176182923744	-0.04195375571140641	-0.04196919538130187	-0.02815138281760261
ENSG00000073536	-0.020758509008330168	0.030611405110252475	-0.6781298974537323	0.49794648496875094	7.533012206597505e-4	-0.02744633346477751	-0.0120766699143462	-0.007907210909239197
ENSG00000073578	-0.265664545284154	0.02924406944625371	-9.084390452991034	1.4404193889145787e-18	0.11916683566970884	-0.345205497739692	-0.3515660591837863	-0.23782622040549345
ENSG00000073584	0.03196480390624696	0.02858440841717565	1.1182601171847277	0.2638961054373448	0.002045815386729259	0.045230690761132196	0.06446330809995746	0.04257482030833933
ENSG00000073605	0.11504060554591984	0.01183974808078634	9.716474097333952	7.583571842152577e-21	0.13402689691686692	0.36609684089987204	0.41436176394042595	0.28638227332312194
ENSG00000073614	0.042551959528507426	0.033547027266749116	1.2684271303730017	0.20512931283391342	0.0026306147043298326	0.05128951846459275	0.09932102907428919	0.0672059427888111
ENSG00000073670	0.08735191349964619	0.014643477218251917	5.965243923811283	4.140109731731436e-9	0.05511928366498373	0.23477496388027314	0.23522130446797387	0.15818701770256063
ENSG00000073711	-0.03263373163271582	0.0194633540656812	-1.676675639902031	0.09411827735058924	0.004587450445473862	-0.06773072010154492	-0.050727254021200416	-0.03415401518578014
ENSG00000073712	0.016381525680406562	0.01672617789201106	0.9793944430204156	0.327773382537345	0.0015700122919227876	0.039623380622086576	0.03884446773157881	0.025850908737106767
ENSG00000073734	0.03272518986437679	0.009553531659466515	3.4254546937047796	6.549925649066739e-4	0.01887261235218201	0.13737762682541127	0.14622894073985318	0.09725393870882501
ENSG00000073737	0.0052367528640833005	0.010464945351001651	0.5004090024781701	0.6169676008856431	4.1033838896046816e-4	0.020256810927697128	0.024650102813709728	0.016071218925138398
ENSG00000073756	0.02161847719446362	0.007934050449751043	2.7247718339302933	0.00661911292064983	0.012024762495413111	0.10965747806425727	0.13959555540848428	0.09024278323210203
ENSG00000073792	-0.012595759871455637	0.009171114079363354	-1.3734165514087704	0.17012744857990747	0.003082718320125757	-0.05552223266517431	-0.06383872903021888	-0.04263901958500434
ENSG00000073803	-0.0509246167431803	0.02921495683114544	-1.743100872526043	0.0818198574045533	0.004956297433522219	-0.07040097608358903	-0.0946006551602774	-0.06358938353668275
ENSG00000073849	-0.030429376146221505	0.013894205804227934	-2.1900766819620596	0.028896566266456668	0.007801665060182458	-0.08832703470728781	-0.0741344808703937	-0.04960464110315686
ENSG00000073861	0.019036110001313986	0.01081104748508678	1.7608016269999005	0.07877301752552095	0.005056956832067105	0.0711122832713667	0.06782663107035994	0.04559790207787039
ENSG00000073910	0.05302253214030931	0.0162800942373152	3.2568934409960404	0.001188858387648439	0.017091893614363415	0.13073596909176693	0.14134613581274127	0.09392354176089537
ENSG00000073921	-0.06994982509726243	0.03452772228285793	-2.025903258958689	0.04320946055276728	0.006683366525027271	-0.0817518594591431	-0.0867829334090796	-0.05676286045130439
ENSG00000073969	-0.10357957591069253	0.025214077934268612	-4.108005701446527	4.535769691487288e-5	0.02692034569407689	-0.16407420788800572	-0.17397117180604033	-0.11700318172196296
ENSG00000074047	0.019930160983662158	0.01633607051647757	1.2200094853630417	0.2229327330045408	0.0024340986485435747	0.049336585294724164	0.07596848332298299	0.0500433361603677
ENSG00000074054	0.09327281327492622	0.04387943537146649	2.125661200635658	0.03393259857660313	0.007352807139004899	0.08574851100167748	0.10331643999783623	0.06770883712268694
ENSG00000074071	-0.1554334632030432	0.01941667595422774	-8.005153074061552	6.049174853099802e-15	0.0950662241573458	-0.30832811120192416	-0.28648887788725247	-0.1979263699581958
ENSG00000074181	-0.08110290592552956	0.022698836467755803	-3.572998379927448	3.8077885771398807e-4	0.020499370415201244	-0.14317601201039667	-0.15406719982368125	-0.10208754977679457
ENSG00000074201	-0.11338679719078514	0.022746123581292018	-4.984884425935427	8.089613840998343e-7	0.03914170124355371	-0.19784261735923808	-0.24982615716806666	-0.16747451306009734
ENSG00000074211	-0.01180731091167983	0.005595021407147268	-2.1103245282666436	0.03523691116109765	0.007247854939116828	-0.08513433466655386	-0.08460733769300226	-0.05694475840185523
ENSG00000074219	-0.034909169319182545	0.014664465301767043	-2.380527936124343	0.017593959348766702	0.009204511616047231	-0.09594014600805707	-0.11293290549465639	-0.0759156446563628
ENSG00000074266	-0.03606079373910931	0.032136977383421535	-1.1220966212495127	0.2622628459933326	0.002059847985437381	-0.04538554820025104	-0.05618743256402162	-0.035555699392965975
ENSG00000074276	0.0038621489954258777	0.013120143409721648	0.2943678948329282	0.7685769396507381	1.4203303278202483e-4	0.01191776123196079	-0.010371242778356455	-0.007848382561120602
ENSG00000074319	-0.19173400640194227	0.03536833624394604	-5.421063775222426	8.544522623153987e-8	0.04596260104908322	-0.21438890141302436	-0.22721697594471427	-0.15267657978881477
ENSG00000074356	0.2942169665155222	0.03947805678653193	7.45267093835012	3.147183247845375e-13	0.08345420534785979	0.28888441520417774	0.30454091704265523	0.20888304650902248
ENSG00000074370	-0.03417366892945222	0.01195816317147671	-2.8577690770239026	0.004411854619417667	0.013211391351012881	-0.1149408167319723	-0.10890417286808864	-0.07359377081697863
ENSG00000074410	0.009277643650100937	0.007404428419813846	1.2529857976983705	0.2106909614901592	0.002567119835007654	0.050666752757677944	0.034954702050287535	0.02204175165498342
ENSG00000074416	-0.00676473662753947	0.012617999622045028	-0.5361179925636338	0.5920724418351015	4.709625192210209e-4	-0.02170167088546469	-0.02762458177895605	-0.01882108794228924
ENSG00000074527	0.007841862741418756	0.009286673260242424	0.8444210883342792	0.3987651863037096	0.0011675646655269103	0.03416964538193054	0.0662504036461735	0.043067014762771
ENSG00000074582	-0.017965596450283845	0.03825204774255196	-0.4696636522885737	0.6387631814775014	3.6148230997799883e-4	-0.01901268813129787	-0.020081757533746872	-0.013984742433525888
ENSG00000074590	-0.010616074495529417	0.018795962683703732	-0.564806106192882	0.572413291747391	5.226872086388652e-4	-0.022862353523617422	-0.012444700664127192	-0.009019998371432535
ENSG00000074603	0.11329326863025346	0.031487620693079574	3.5980257045954995	3.466466118031722e-4	0.020781565908514155	0.14415812813890883	0.17326832730658304	0.11426401258425628
ENSG00000074621	0.1242033751048267	0.025437750756661798	4.882639832938041	1.3385519145368084e-6	0.03761227640844632	0.19393884708445125	0.22444164192572216	0.15009790884277058
ENSG00000074657	0.03636487879284253	0.023490690032399328	1.5480549418806595	0.12212769659111178	0.003913272209137149	0.0625561524483168	0.0865406770371576	0.05726575478518023
ENSG00000074660	0.016612857979740256	0.023157105727415438	0.7173978551245496	0.4734032618645736	8.429931605653944e-4	0.029034344500356007	0.06355650232010944	0.041847228506136
ENSG00000074695	-0.11730680886582305	0.031186794410423484	-3.761425663761579	1.852279948900493e-4	0.02266820642160126	-0.15055964406706343	-0.15541116645360697	-0.10454852204895292
ENSG00000074696	-0.047540125067160176	0.021847029427107513	-2.1760452708583347	0.029934902076698137	0.007702785245808859	-0.08776551284991665	-0.08978628420341613	-0.0587209383895869
ENSG00000074706	0.03973577781560953	0.014797990618046087	2.6852144214196163	0.007445467327342717	0.011682202314899592	0.10808423712502954	0.10944506813220488	0.07098300023260194
ENSG00000074755	0.1573173375233765	0.03040825036855725	5.173508360942918	3.1211785344200843e-7	0.04203305901950428	0.2050196552028722	0.2297981645816918	0.1573952266236923
ENSG00000074800	-0.18061068796812707	0.019711047267255297	-9.162916892202073	7.611966194277974e-19	0.12098559196045222	-0.34782983190125083	-0.3431921031912765	-0.23214458442064093
ENSG00000074803	0.018573562067778552	0.00681000518561566	2.7273932341505853	0.006567390104995487	0.012047631884252511	0.10976170499884047	0.11675091168225472	0.07859981692586875
ENSG00000074842	-0.22698793630182215	0.022976534193522448	-9.879119905116703	1.887196292588693e-21	0.13792739187228273	-0.37138577230729	-0.36518958380355976	-0.25192866151290516
ENSG00000074855	0.09857876754939492	0.02753370379103483	3.580294474639219	3.7051646271182127e-4	0.020581450855542433	0.14346236738442023	0.14769940405341295	0.09844959076577789
ENSG00000074935	0.2394524489633436	0.02633725373521681	9.091777425645569	1.3567733440478139e-18	0.11933757835395441	0.34545271507683056	0.3584089182597285	0.24559433288195848
ENSG00000074964	0.09958163455467808	0.027164853701431457	3.665826278660599	2.680340490378132e-4	0.021555112489447355	0.1468165947345442	0.17023641879190432	0.11350432114372044
ENSG00000074966	0.08649015419986925	0.013419197468783511	6.4452553441491185	2.3456809199807547e-10	0.06375852981595094	0.2525045144466742	0.25487532774985294	0.17219897034409598
ENSG00000075035	0.02188270759521279	0.008258857096930201	2.6496048228448634	0.008267466243376138	0.011377914980108325	0.10666730980065219	0.10003444857724551	0.06757154576845431
ENSG00000075043	-0.023575035468959605	0.009361195222856026	-2.5183787868668173	0.012044390498078485	0.010290113816315933	-0.10144019822691548	-0.06876166504077283	-0.04526031726231588
ENSG00000075073	-0.020267934978348407	0.01707342938612156	-1.1871039215369092	0.23564871025317996	0.0023048650303178907	-0.04800900988687326	-0.05249440366191626	-0.03440011241299597
ENSG00000075089	-0.0975563655997559	0.0350977645577774	-2.779560659459098	0.005611048801960938	0.012507095365371527	-0.11183512581193557	-0.1059978031497079	-0.06915332084764944
ENSG00000075131	-0.053205024921335	0.029500865426423856	-1.8035072582541725	0.07180186633249747	0.005303912656453134	-0.07282796616996261	-0.09782123832960912	-0.06470217099887608
ENSG00000075142	-0.04800423235186308	0.02889290439034484	-1.6614540270276423	0.09713610212376128	0.00450490820083009	-0.0671186129239127	-0.055554869896937156	-0.03700018311792848
ENSG00000075151	0.04673369951268431	0.03424028751456107	1.3648746229952151	0.1727956683324323	0.003044608177840144	0.0551779682286332	0.04845347314563315	0.032014039296946795
ENSG00000075188	-0.20848791224614882	0.034140669596854516	-6.106731786694583	1.8109604597061721e-9	0.05761258155677117	-0.2400262101454158	-0.25849846411975164	-0.17167956568165485
ENSG00000075213	0.014324383003851303	0.013284068573571142	1.078312937374464	0.281320338919524	0.0019025354116954016	0.043618062906270676	0.043398180779029044	0.02867567691036678
ENSG00000075218	-0.048341986227600824	0.010715566379994301	-4.511379474803508	7.727933340247946e-6	0.03228755866012118	-0.17968739148899993	-0.18802049700950427	-0.1262799772000555
ENSG00000075223	0.026532393825171294	0.012552718650802744	2.1136770896617323	0.034948185053008125	0.007270734234215179	0.0852686005175127	0.09837011719107128	0.06488406894942693
ENSG00000075234	-0.06312611078704435	0.0249770204999831	-2.5273675371763042	0.011743604294824088	0.010362938524609394	-0.10179851926530793	-0.08566334512816688	-0.05612086768465439
ENSG00000075239	-0.07815451966284236	0.021786554446287687	-3.5872822320538837	3.609312628060692e-4	0.02066020656723777	-0.14373658743422868	-0.12016128070735355	-0.08130838389622282
ENSG00000075240	-0.08003671693311343	0.030293294564145954	-2.6420604983599896	0.008451731273621537	0.011313945678463973	-0.1063670328554116	-0.10027827548392582	-0.0685220279604436
ENSG00000075275	0.011815160751072825	0.011773912423675693	1.0035033662484347	0.31601595056653076	0.0016481300128272619	0.040597167546852705	0.029125498079983235	0.018906686977842573
ENSG00000075290	0.04898913875494367	0.01329244875269001	3.6854863739858073	2.48583357371727e-4	0.021781886221193127	0.1475868768596755	0.1400686131539489	0.09475298637888813
ENSG00000075292	0.29661449041580507	0.050424538912048594	5.882344128781535	6.670007389019752e-9	0.05367959442929868	0.2316885720731574	0.2176382558491163	0.14669534717952556
ENSG00000075303	0.07412450364862223	0.03429970597943054	2.1610827711781124	0.031077406255665383	0.0075980227211033076	0.08716663766087987	0.10759454879461476	0.07042660650150527
ENSG00000075336	-0.0985080632268717	0.035720886564935724	-2.757716078737223	0.0059950305216339385	0.012313692401957939	-0.1109670780094618	-0.1156380623841917	-0.07583004562080947
ENSG00000075340	0.02475951236794765	0.011247870886578542	2.2012621426417507	0.02809124134425964	0.007880930391478812	0.08877460442873733	0.12268333837251348	0.08119068522233698
ENSG00000075388	0.010877700846335762	0.014191206858851644	0.766509920863488	0.44366947860816375	9.622493463057264e-4	0.031020144201884807	0.07333213052648296	0.057346847655540406
ENSG00000075391	0.0800358399141949	0.027826509037269985	2.876244368526333	0.0041649563363903835	0.013380472038843098	0.11567399032990505	0.08708395429261312	0.058078945622936896
ENSG00000075399	0.00634485602810333	0.029812826134022065	0.21282303125441204	0.8315361005460216	7.424636023641608e-5	0.008616632766715088	0.0225266229740772	0.014476936887957557
ENSG00000075407	0.2074723887806057	0.031682500162851186	6.548485369341974	1.2350652249315282e-10	0.06568203326298037	0.25628506250458594	0.23007861134222904	0.15621823988483394
ENSG00000075413	0.041862562602028634	0.048722795570160744	0.859198699749209	0.39056841123177966	0.0012087378496518453	0.034766907392690304	0.02744410012748095	0.017644101203430903
ENSG00000075415	-0.35561733896288966	0.038381135310244674	-9.265420006165593	3.290760441534708e-19	0.12337178078713973	-0.3512431932253493	-0.3584666357421799	-0.24255556711981513
ENSG00000075420	-0.05860040810809976	0.023140234573401846	-2.5324033739682577	0.011578027943886507	0.010403846370865878	-0.1019992469132294	-0.09421223351760313	-0.062187699329496915
ENSG00000075426	-0.009255323794770303	0.02537927602786427	-0.3646803708903576	0.7154764023620108	2.1797177780249737e-4	-0.01476386730509587	0.008658145882294414	0.006238029715949191
ENSG00000075461	0.0018267978755998405	0.006659611678241935	0.27430996938880003	0.7839392917270149	1.23338817308959e-4	0.011105801065612346	-0.010920016801165361	-0.007233118504256695
ENSG00000075539	0.16369085860246255	0.027078018445455876	6.045156477464934	2.6005048046403767e-9	0.05652194056022238	0.23774343431569667	0.24905889419953323	0.1649707412701623
ENSG00000075568	-0.03725955767741896	0.039158764791630135	-0.9514998206833859	0.34172755864999427	0.0014819839209653963	-0.03849654427303042	-0.02296642757278419	-0.017547802288433403
ENSG00000075618	-0.09528474151499539	0.015430211414987018	-6.175206479831343	1.2066674222642703e-9	0.05883540070992035	-0.24256009710980939	-0.26209393607986314	-0.17491092927379318
ENSG00000075624	-0.2184640186489193	0.02699198462861837	-8.09366268004213	3.1463945343313455e-15	0.09697507080840599	-0.31140820607107467	-0.31779539005921664	-0.22073851293315921
ENSG00000075643	-0.012099916720681322	0.017099224805445262	-0.7076295480265336	0.479445604344525	8.202112541043463e-4	-0.028639330545673573	-0.03620786507630212	-0.0253266146443426
ENSG00000075651	-0.017107125425472727	0.01585370224995223	-1.0790618592275047	0.28098663586496436	0.0019051740327628286	-0.043648299311231355	-0.042961779025092434	-0.03105105014697179
ENSG00000075673	0.01611374626893934	0.008376495664793617	1.9236858602655718	0.05485900453736547	0.006029923200711735	0.077652580129135	0.07080807424251605	0.04709232970652847
ENSG00000075702	-0.04494701055901709	0.012150680451769633	-3.6991352655044913	2.3586899128044076e-4	0.021939973529730372	-0.14812148233706804	-0.16294312777127995	-0.1085074774432946
ENSG00000075711	0.01409074409197955	0.0363874531952085	0.38724183350746344	0.6987122501010705	2.4576948024860375e-4	0.0156770367177166	0.010943653484454993	0.006355728389835025
ENSG00000075785	-0.32340682678518534	0.04233016037862225	-7.640103980057528	8.444568183179185e-14	0.08733349043457769	-0.2955224025934042	-0.3029424176239052	-0.20499899027078997
ENSG00000075790	-0.038671316332493606	0.03129995225811236	-1.235507198656213	0.21711740727935308	0.002496176523425386	-0.049961750604090034	-0.05015732987361993	-0.0338758183202318
ENSG00000075826	0.2810402902344943	0.011480908933737781	24.478923389822363	1.0533367724196523e-92	0.4955416176253971	0.7039471696266679	0.675126130041315	0.4916273608211278
ENSG00000075856	-0.15610406042319994	0.04925579303194862	-3.1692528089426286	0.0016048146975440824	0.016199109612528947	-0.12727572279319038	-0.1223495716519973	-0.08082688932123532
ENSG00000075884	0.010339417244530058	0.018410330292433025	0.5616095463957941	0.5745883456540848	5.167906296856342e-4	0.022733029487634067	0.01397061478635216	0.008527803917000866
ENSG00000075886	0.01110248879235254	0.007812458539669442	1.4211261072269707	0.1557910947582812	0.0032998933605726368	0.057444698280804334	0.12106167343359583	0.08482864423335366
ENSG00000075891	-7.37688355397897e-4	0.006287340914931775	-0.11732914842361492	0.9066378476547131	2.2566915427427326e-5	-0.004750464759097442	-0.0017246824975609666	-8.811590992057794e-4
ENSG00000075914	-0.19549432414046333	0.03758364538150894	-5.201579627415441	2.701755857987859e-7	0.0424710109181328	-0.20608496043654653	-0.22376104679591735	-0.14914561957223976
ENSG00000075945	-0.16065105224083795	0.032879677256789835	-4.88602886780656	1.3165821217310719e-6	0.037662540640156915	-0.19406839165654147	-0.20730316188825013	-0.13831734157474304
ENSG00000075975	-0.03374985527944249	0.04520314826301266	-0.7466262102601869	0.45557688094302207	9.130192371091437e-4	-0.03021620818549436	-0.022833350166533366	-0.015750222541813394
ENSG00000076003	-0.1258386362978531	0.02160133926668015	-5.82550159248496	9.219956601782535e-9	0.052701579190061375	-0.22956824516918947	-0.26107515053134067	-0.17219315989497486
ENSG00000076043	-0.08291308758141028	0.02729410535469719	-3.037765352772089	0.0024852522219603805	0.014902456066608387	-0.12207561618361305	-0.1290549557992162	-0.08525663941112034
ENSG00000076053	-0.0509003145985555	0.03005723220503425	-1.693446497380097	0.09088104211252153	0.004679249296169475	-0.06840503852911409	-0.04773829987781548	-0.031746542310842625
ENSG00000076067	0.07865400024257652	0.025915592647160847	3.03500681282677	0.002507750237495081	0.014875805487428099	0.12196641130831046	0.10856396691823775	0.07229908540423445
ENSG00000076108	0.045897709218368485	0.034298808023706384	1.338172136671492	0.18133892359253048	0.0029269890073560702	0.05410165438649723	0.08052478776760451	0.052311710602531036
ENSG00000076201	-0.17605887154346136	0.0412370849977794	-4.269430575729154	2.2722344702553434e-5	0.029015001487709857	-0.17033790384911324	-0.18796900935055552	-0.124963892028423
ENSG00000076242	-0.0880494191334124	0.03676940717216129	-2.3946379858981253	0.016937547409584572	0.009312931188899023	-0.09650352941161744	-0.12069709788004324	-0.08144748232899698
ENSG00000076248	-0.16952373042255725	0.027753022828658307	-6.108297876925456	1.7942985098188326e-9	0.057640431710407794	-0.24008421795363283	-0.2586334785299487	-0.17378744193215567
ENSG00000076258	0.0626779855479987	0.021603827457040002	2.9012444981166485	0.0038508636135330286	0.013610907605032942	0.11666579449450036	0.13133672027212936	0.08691512072496617
ENSG00000076321	0.049286268725120916	0.035315033386985266	1.3956172201520416	0.16333758661813602	0.0031828655851420962	0.05641689095600857	0.07048647422217337	0.047507464732100185
ENSG00000076344	0.0498926985294239	0.010257202694030907	4.864162288462773	1.4646920539250616e-6	0.03733874945040128	0.19323237164202386	0.17818865761444813	0.11860816363858796
ENSG00000076351	0.0478555176460372	0.01824515801244399	2.622916042349299	0.008935954119351724	0.01115239923236038	0.10560492049313025	0.11915992819434701	0.08005649800125532
ENSG00000076356	-0.037554438085147815	0.018368297205643605	-2.0445247409002794	0.04133048277190513	0.006805954055877405	-0.0824982063797597	-0.09803841835314632	-0.06607175556772943
ENSG00000076382	-0.04174031690992054	0.012039786408590174	-3.4668652327702065	5.6359173564255e-4	0.019322804538128943	-0.13900649099279055	-0.17020602877053193	-0.11349362126427628
ENSG00000076513	0.14017684181086085	0.040064541859284396	3.4987756081972226	5.014391660238457e-4	0.019673120675415365	0.14026090216241768	0.19035060805388582	0.12935084260053134
ENSG00000076554	-0.023727030872412805	0.014532054791286532	-1.632737504309412	0.10304025900119118	0.004351200311480282	-0.06596362870158291	-0.09878840534053786	-0.06613595484439443
ENSG00000076555	0.046540841090053534	0.009608572056790126	4.8436792496304735	1.6179095796764635e-6	0.037036566109085234	0.19244886621927687	0.21187742288296765	0.14070341469079223
ENSG00000076604	-0.03972421303665878	0.018979714623536318	-2.0929826303814747	0.0367632053057149	0.007130069634563237	-0.08443973966423175	-0.1051672996199034	-0.06963481542263694
ENSG00000076641	1.601780746273147e-4	0.01955803289295661	0.008189886759266022	0.9934681664978371	1.099577668094222e-7	3.315988039926304e-4	-0.03228299774241794	-0.021763554789435084
ENSG00000076650	0.22007462989515097	0.041046799983351215	5.361553884454192	1.1721413656109071e-7	0.04500419314140482	0.21214191745481287	0.2109046804417613	0.14184830179131805
ENSG00000076662	-0.008945817977045625	0.012597984645587784	-0.7100991332116551	0.4779140298734217	8.259414846071925e-4	-0.0287391977029143	-0.03162669368912784	-0.021528157441663417
ENSG00000076685	0.011731289183804472	0.02412774530732781	0.4862157252729941	0.6269888441452628	3.8740024240173745e-4	0.01968248567640094	0.061905494388979534	0.041269435016151
ENSG00000076706	-0.017615794928387288	0.015815392710757655	-1.1138386033503294	0.26578711929122234	0.0020297021506140373	-0.04505221582357524	-0.06251567680776651	-0.043131214039436004
ENSG00000076716	-0.03991082577445308	0.012730134328047312	-3.1351456902163766	0.0018002544724444321	0.015857819338224128	-0.12592783385028122	-0.1307329770826771	-0.08678672217163617
ENSG00000076770	0.03508154019148855	0.014271519353808469	2.4581503427752955	0.014242377815921217	0.009808581513782411	0.09903828307166077	0.12276725775969682	0.08048449317902198
ENSG00000076826	-0.016884692197962355	0.014687781237976679	-1.149574052363018	0.2507698605498343	0.002161743792008724	-0.046494556584708434	-0.12422804666816253	-0.0820573754573145
ENSG00000076864	-0.01819641037234559	0.012946778715775457	-1.4054778236205996	0.16038833429696348	0.003227855263892044	-0.05681421709301372	-0.0620344360300479	-0.04125873513670683
ENSG00000076924	-0.11817160000443679	0.03157214989920818	-3.742906339343096	1.9909857535756867e-4	0.022450541667403647	-0.1498350481943524	-0.13092209672472316	-0.08638012675275784
ENSG00000076928	0.08389879335465243	0.030264675817282347	2.7721689094301434	0.005738416096928585	0.012441489516464035	0.11154142511400982	0.1079063279027685	0.07227768564534612
ENSG00000076944	-0.03779967166699931	0.019163400865758667	-1.972492874922848	0.04900456898938584	0.006337818708224274	-0.07961041833971416	-0.10584669066617407	-0.06997721156485028
ENSG00000076984	-0.03844683816234648	0.03864967320122601	-0.9947519597947572	0.320251341300117	0.0016195555088291693	-0.04024370148021974	-0.013397942187226373	-0.010218384869179207
ENSG00000077009	0.008111662100539941	0.015179073125621749	0.5343977220089767	0.5932611042603637	4.679463749666135e-4	0.021632068208255657	0.0405869780508031	0.029954788438575988
ENSG00000077044	0.054331520963690386	0.02203436534430752	2.4657629169122717	0.013946257349829527	0.009868826926793693	0.09934196961402433	0.1350224723215719	0.08848800300325868
ENSG00000077063	0.03936134453381151	0.009433178784204818	4.172649054390791	3.4484273385121484e-5	0.027750549683493515	0.16658496235703113	0.16448131831040727	0.10919226972772127
ENSG00000077080	0.022230954524279395	0.011113578668350738	2.0003416710036643	0.04590616831280864	0.00651686953337375	0.08072713009499179	0.16289298730850732	0.11655578144245421
ENSG00000077092	-0.006422264298812467	0.015025486624215028	-0.42742471238584484	0.6692208475942263	2.9940522271098045e-4	-0.017303329815702487	-0.014236298435731754	-0.010550081131948375
ENSG00000077097	-0.01846375711430866	0.03791665016966015	-0.4869564434540382	0.62646412405888	3.885810408671613e-4	-0.019712459026390627	0.003652822982356881	0.0017868798671758404
ENSG00000077147	-0.20258124337675812	0.04053556190336643	-4.997617742655098	7.593106725690857e-7	0.03933404711291454	-0.19832812990827625	-0.17465294484365027	-0.1184690652058138
ENSG00000077150	-0.06687836144334576	0.02536336441850976	-2.6368095470228328	0.008582146605656035	0.011269524972340635	-0.1061580188791251	-0.11606964780399179	-0.0762045414013553
ENSG00000077152	-0.05489619391963536	0.011285568837987989	-4.864282404166554	1.4638362171175996e-6	0.03734052470051878	-0.19323696515035294	-0.1977624489511644	-0.13063482813383134
ENSG00000077157	0.11097674540044777	0.016634037173462773	6.671666309457051	5.6818575142367724e-11	0.06800668348190292	0.2607809108847933	0.2624275980974633	0.17893408394479987
ENSG00000077232	-0.14944622847357353	0.030450631847020317	-4.9078202785535066	1.1834018011646751e-6	0.037986445530066165	-0.19490111731353885	-0.17830199852103074	-0.12034154410854297
ENSG00000077235	-0.12703261235358165	0.028735882719505633	-4.420696367449787	1.1646679809159406e-5	0.031042470719960674	-0.17618873607572347	-0.19247906128202888	-0.12818455574111717
ENSG00000077238	-0.025975033694531413	0.02127329419256172	-1.2210160523053204	0.22255167092058753	0.002438107007417178	-0.049377191165731034	-0.025119957149312068	-0.017472903132324236
ENSG00000077254	0.024515761916620797	0.036295877401331694	0.6754420521522181	0.49965091289932784	7.473459183468518e-4	0.027337628250212444	0.03122261896050983	0.019655678538934244
ENSG00000077264	0.0331485643030299	0.009265910475684199	3.5774751321005174	3.744509187118859e-4	0.020549715275095342	0.14335171877272795	0.11346361840019051	0.07715683067188614
ENSG00000077274	0.010018251484963292	0.005493433944220697	1.8236774277595305	0.0686900309636104	0.005422565566273746	0.073638071445915207	0.08789372013328546	0.058765460389516584
ENSG00000077279	0.022037657176108078	0.005498749730223056	4.007757809922024	6.888131550464962e-5	0.025655796895474318	0.1601742703915778	0.1720233969188498	0.11557872140352257
ENSG00000077312	-0.12695970326293432	0.0314212061627743	-4.040573827918404	6.013461419261602e-5	0.02606666605687538	-0.16145174528903405	-0.20178330268330227	-0.1383922407308522
ENSG00000077327	0.008577447958800503	0.0057524015583298544	1.4911073004595439	0.1364502454555827	0.003631682451077928	0.060263442077912524	0.06005926991956017	0.04021567463439505
ENSG00000077348	-0.11114421757579461	0.023620013257978033	-4.705510380619871	3.135708229763581e-6	0.03502667750084198	-0.1871541543777266	-0.17989369225024004	-0.12282391613958965
ENSG00000077380	-0.19385478162425743	0.03644829584370047	-5.318624016210686	1.4696730264756196e-7	0.04431819491983295	-0.21051887069769604	-0.22594808130556893	-0.15230208400826895
ENSG00000077420	0.008817013281339717	0.01628424293961549	0.5414444696038112	0.5883989522199382	4.8036276967153985e-4	0.02191717978371181	0.02267862543239713	0.015225928449049226
ENSG00000077454	0.11277190469107964	0.03454246299225081	3.2647325906198024	0.0011569961600039222	0.017172856330501286	0.13104524535633222	0.1453053457030773	0.09702650679970372
ENSG00000077458	0.2572771854956647	0.028045826317756702	9.173457133362277	6.985281014290451e-19	0.12123033211142155	0.348181464342117	0.3500508247589945	0.23640313643941926
ENSG00000077463	-0.15223275376908715	0.02671823817919669	-5.697709285622671	1.890682441741524e-8	0.050530296804248795	-0.22478944993982364	-0.22277880256508292	-0.15216298557549476
ENSG00000077514	-0.0427192204961171	0.02914548942894973	-1.4657232159458886	0.1432389633486017	0.003509516222504818	-0.05924116999608193	-0.07731710923267121	-0.0514878198853302
ENSG00000077522	-0.007869712814334098	0.006955872124971966	-1.1313768673350668	0.258341087632851	0.0020939889861100107	-0.045760124410997964	-0.014922436567811111	-0.00930391840385473
ENSG00000077549	-0.29657473894961833	0.03596445302822213	-8.246329750014253	1.0056913879901427e-15	0.10029757865752416	-0.3166979296704116	-0.3047215295727754	-0.20812335506848664
ENSG00000077585	-0.04212409840611413	0.019510002383543053	-2.159102678616091	0.031231377441156123	0.007584211269269525	-0.08708737720972809	-0.11639234219113972	-0.07782022319742447
ENSG00000077616	0.06887502298674208	0.012761669140609758	5.3970230874870655	9.7119374995999e-8	0.045574383643030764	0.21348157682345958	0.24692538905569256	0.16594443029958147
ENSG00000077684	0.0589357901666899	0.02462008211384531	2.3938096507625723	0.016975478436176146	0.009306549336182371	0.09647045835996809	0.10599450500785353	0.07143239516925695
ENSG00000077713	-0.08062107615830076	0.028787523726771874	-2.8005561340909857	0.005263099917160698	0.01269434662957805	-0.1126691911286219	-0.1501343227167222	-0.10028997003017456
ENSG00000077721	-0.26440121926252197	0.03658113048734637	-7.227803398639633	1.4734841191640754e-12	0.07888537672852955	-0.2808654067850466	-0.29274566239081945	-0.19812966766763496
ENSG00000077782	0.03386777359073458	0.014169056041719866	2.3902632250880456	0.0171387220951701	0.009279250171087152	0.09632886468285119	0.0836022158750193	0.055318376726341885
ENSG00000077935	0.0032901013516516107	0.008262325695598725	0.398205235773291	0.6906182368063473	2.5987901877765816e-4	0.01612076359164349	-0.0030112689917709424	1.4444875879363072e-4
ENSG00000077942	-0.03922194509634863	0.014093559543394035	-2.7829694106435183	0.0055531785764951005	0.012537405821754603	-0.11197055783443503	-0.10714309599650147	-0.07092950083538112
ENSG00000077943	0.018928431880616173	0.01673639011643013	1.1309745858537388	0.25851023899574455	0.002092503255050519	0.04574388762502051	0.05106730291667729	0.03298772832636596
ENSG00000077984	-0.014182678013046911	0.013079528605404093	-1.0843416793466876	0.2786417097255822	0.001923827618134534	-0.04386145937077973	-0.07537473926200985	-0.04980793881259603
ENSG00000078018	0.006309583424038714	0.011766266721148371	0.5362434469293509	0.5919857990045709	4.7118285644232104e-4	0.021706746795462528	0.022961218602712608	0.015279427846270061
ENSG00000078043	0.12334302463752035	0.032131020383097966	3.8387521829964375	1.3656579257452967e-4	0.02358759202331474	0.15358252512351364	0.1499726614144002	0.1016595545990279
ENSG00000078053	-0.03657227239120313	0.01033165431214943	-3.539827338996064	4.308837965477368e-4	0.020128138386458536	-0.14187367051873478	-0.14006281834691534	-0.09332434851202204
ENSG00000078061	-0.31435783164673275	0.03880511262587448	-8.100938520073388	2.9810468905801937e-15	0.09713255874629269	-0.311660967633569	-0.32299443952950474	-0.21959362583263337
ENSG00000078070	-0.029135102891386672	0.021608340978004282	-1.348326691116365	0.17805374847428396	0.0029714472456625445	-0.05451098279853941	-0.047084665748883675	-0.030976150990862622
ENSG00000078081	-0.005588141155345785	0.009267695902010832	-0.6029698443313526	0.5467528563151743	5.956656810374633e-4	-0.02440626315185262	-0.03804636975427991	-0.024952118863796766
ENSG00000078098	-0.05495085639573889	0.013121893452806064	-4.187723105158111	3.233231789760085e-5	0.027945800984270408	-0.16716997632430974	-0.17776052739087642	-0.1186937626741413
ENSG00000078114	0.02622972499202148	0.016445970171696096	1.5949028678869588	0.11125190457174541	0.004152707953811922	0.06444150800386352	0.03956215386938075	0.025348014403230933
ENSG00000078124	-0.03085111200932725	0.021041892148804246	-1.4661757503153268	0.14311570426734024	0.0035116760352729877	-0.059259396177087705	-0.05263091008866646	-0.03460341012243514
ENSG00000078140	-0.061078070016594495	0.036883296912870456	-1.6559818435125102	0.09823978107973674	0.004475414826188033	-0.0668985412859512	-0.07077037617893898	-0.04716506858988685
ENSG00000078142	0.13437021444400377	0.036290778376513184	3.7025994055549396	2.3274077538920954e-4	0.0219801815124404	0.14825714658133843	0.18797534387697423	0.12633347659727634
ENSG00000078177	0.13179265322724246	0.02165879445541592	6.084948702871451	2.05899328792424e-9	0.05722577816054253	0.23921910074352815	0.2647236021669541	0.17804599395093404
ENSG00000078237	-0.12840442300999544	0.02587374369385667	-4.962730733105435	9.02909863518065e-7	0.03880804078315659	-0.1969975654244399	-0.21001240219150988	-0.14084251312356638
ENSG00000078246	-0.030634678215017776	0.03564377230019735	-0.8594679024713712	0.39042004925978335	0.0012094944915555434	-0.03477778732978114	-0.03722866615595784	-0.025412213679895934
ENSG00000078269	0.008699937171005461	0.025696567113137083	0.33856417990392634	0.7350545724162729	1.8787568611678966e-4	0.0137067751902774	0.0047299018793688545	0.003884056238232515
ENSG00000078295	0.0022909054921557205	0.008510958931698108	0.26917125444272805	0.78788891839553	1.1876157305983393e-4	0.010897778354317638	0.011811405076630652	0.0072866179014775285
ENSG00000078304	-0.160819787542883	0.045327997930009266	-3.5479128769641233	4.181312205911247e-4	0.020218334011387482	-0.14219118823396687	-0.11296777156568827	-0.07522015249249196
ENSG00000078319	-0.1506709849871789	0.03709923711889307	-4.061296045099767	5.516601497650916e-5	0.02632766197295625	-0.16225801050473937	-0.18407395617200567	-0.124963892028423
ENSG00000078328	0.02263556553153738	0.010337627485105486	2.189628671003171	0.028929232746503844	0.0077984983955581635	0.08830910709297304	0.1579055038991428	0.11128988465975363
ENSG00000078369	-0.33685184192826073	0.0400208951707007	-8.416899234549605	2.7580302674039204e-16	0.10405345816501935	-0.32257318265010837	-0.34701849743265173	-0.23578254343165758
ENSG00000078399	0.009267696647896265	0.009699667159335528	0.9554654294479055	0.3397208671612192	0.001494344227581334	0.038656748797348636	0.05004812473221976	0.033116126879695965
ENSG00000078401	-4.8926224838105e-4	0.011104853123036879	-0.04405841688856573	0.9648722572743796	3.182193314151496e-6	-0.0017838703187593975	0.009567098071920662	0.005606736828743355
ENSG00000078403	0.25366678329223913	0.03034954111056909	8.358175247793149	4.315555994587027e-16	0.10275525346873231	0.3205546029442298	0.3076409609799286	0.20692496857073997
ENSG00000078487	0.0962262501177898	0.023716951043620614	4.057277427474083	5.609802110891065e-5	0.02627695416277862	0.16210167846996065	0.17791967582321414	0.11971025122133713
ENSG00000078549	0.022982081948620656	0.009714830804394435	2.3656698105565432	0.018309234637375826	0.009091011107737317	0.09534679390381867	0.11014594945198697	0.07112209866537611
ENSG00000078589	0.011056286356593382	0.010174791534662383	1.0866351727136636	0.2776272706513881	0.0019319586691011188	0.043954051793903076	0.03999651443992333	0.02655182184788108
ENSG00000078596	0.028003106295640637	0.011005704653920848	2.544417388637116	0.011191370252155186	0.01050175549835681	0.10247807325646226	0.12070434855697704	0.07990669968903698
ENSG00000078618	-0.2788650487390607	0.038882753295127685	-7.171947074385925	2.1493515009411966e-12	0.07776528748668725	-0.2788642814823833	-0.3173425499474662	-0.2148856788772
ENSG00000078668	-0.11127346326625998	0.022992632051581266	-4.839526984845887	1.6507991350168537e-6	0.03697544073279448	-0.19228999124445983	-0.21476923889602276	-0.1434425838284989
ENSG00000078674	0.029734014509697364	0.022072789519315714	1.3470891154775602	0.17845173294410577	0.002966011173076412	0.05446109779536474	0.08545137407470127	0.05591756997521522
ENSG00000078687	0.13956621216096413	0.0225907171689505	6.1780337081457946	1.1865121259480078e-9	0.05888611375598733	0.2426646116680132	0.26273846105510196	0.17494302891212568
ENSG00000078699	0.21822449134208127	0.03616181866076564	6.034665827768434	2.765018869112205e-9	0.05633697884754645	0.23735412119351568	0.23122057987143924	0.15381076700989643
ENSG00000078725	0.015716553610962226	0.006723871555248708	2.33742621075112	0.019739514443898987	0.008877148273812587	0.09421861957072283	0.10473259868022412	0.07062097034278847
ENSG00000078747	-0.0065685709676880834	0.038512153952917315	-0.17055838984540908	0.8646275732275388	4.7686519898287755e-5	-0.006905542693971987	0.0032198764246486565	4.1729529832250167e-4
ENSG00000078795	0.1467117892190191	0.015910332322395578	9.221164350697174	4.730467808803861e-19	0.12233988121981215	0.3497711840901305	0.37470212503420297	0.2581414951170167
ENSG00000078804	-0.13206615777163966	0.018798473481527155	-7.0253660703576895	5.723714386821728e-12	0.07485453344954268	-0.2735955654785776	-0.2736960400273865	-0.18456222053243157
ENSG00000078808	-0.26702642258632703	0.02706264442631816	-9.866974504777012	2.0949285616182545e-21	0.13763511253100075	-0.3709920653208107	-0.3836063032154312	-0.26076676193378684
ENSG00000078814	0.16789262987209835	0.01386329505580427	12.110586205968778	2.1001075374505586e-30	0.19383220660280653	0.4402637920642643	0.48008370579375964	0.33323704540912796
ENSG00000078898	-0.006285974199153378	0.005249476104136973	-1.197447911840111	0.23159712374798194	0.0023451129303612415	-0.048426366066031096	-0.03388503747280315	-0.022140568782403842
ENSG00000078900	0.014703395338533442	0.01180227261418707	1.245810516260999	0.2133122427005554	0.0025378769608468497	0.05037734571061527	0.03599780485105373	0.02416032778492843
ENSG00000078902	-0.15252264947869348	0.031212900042609192	-4.886526060394342	1.31338840543734e-6	0.03766991720873002	-0.1940873958007838	-0.18872886458778118	-0.12725366622947468
ENSG00000078967	-0.08049475604341547	0.037242890902126256	-2.161345537191365	0.03105702284397995	0.007599856477301928	-0.08717715570779883	-0.1198735832698825	-0.08009929751903198
ENSG00000079101	0.03882320241792834	0.010601247321170753	3.6621353357541406	2.7184156422316476e-4	0.021512662043542737	0.14667195384102127	0.15976782861312325	0.10703089407999959
ENSG00000079102	0.04362189190009734	0.013881326125264954	3.1424873608222876	0.0017564208188737616	0.01593099124754677	0.12621803059605485	0.12212325629903809	0.08054869245568698
ENSG00000079112	0.05396739130360615	0.013883750678973196	3.887090207211747	1.1257420779493117e-4	0.024170918850833924	0.15546999340976977	0.17404296685201445	0.11836022966886006
ENSG00000079134	0.28161786586049486	0.032927242440865916	8.552731567675393	9.702200191489474e-17	0.10707648551683674	0.32722543531461107	0.3188481778797139	0.21672605814159668
ENSG00000079150	-0.08878286655600569	0.026439413078909443	-3.3579741838833495	8.340452842126827e-4	0.018149728606735936	-0.13472092861443544	-0.11737047683252068	-0.07672883549411946
ENSG00000079156	-0.009737644193275573	0.012735336756362571	-0.7646161526439925	0.44479583106636045	9.575050281846719e-4	-0.03094357814126706	-0.029641892861752756	-0.02045816949724675
ENSG00000079215	-0.014820636178243635	0.014766712619853939	-1.003651696879182	0.3159444826189983	0.0016486164749084909	-0.040603158435132465	-0.06674274293298936	-0.04278881789722267
ENSG00000079246	-0.3421304076651574	0.04378229035787722	-7.814356098517856	2.4284565332220125e-14	0.09099601016110583	-0.301655449413907	-0.30714349125022816	-0.2068928689324075
ENSG00000079257	-0.052253927642858425	0.023217864173874895	-2.250591495046102	0.024766798826779103	0.008235163345075234	-0.0907478007726644	-0.0846885609800983	-0.05605666840798939
ENSG00000079263	0.017385499078852992	0.013033237310690409	1.3339355882511765	0.1827227752397355	0.002908538927091772	0.05393087174422268	0.02654022602928127	0.017419403735103402
ENSG00000079277	0.12471527733176319	0.03999119935377477	3.118568068651617	0.0019029637475291433	0.01569318564404079	0.12527244566959223	0.11181818589933823	0.07454606008750946
ENSG00000079308	0.028145106692179924	0.013251007405339552	2.1239975068490815	0.03407205762932007	0.007341386446282803	0.08568189100552595	0.07798663202910779	0.0513273216936677
ENSG00000079313	-0.0648812418908161	0.03495531814315153	-1.8561193356933492	0.06391856718467742	0.005616115516656661	-0.07494074670469032	-0.07757949474019643	-0.05176601675087854
ENSG00000079332	-0.15132003207572248	0.038930904138300165	-3.88688717678288	1.1266607771811532e-4	0.024168454950255068	-0.15546206916883176	-0.2078371205841806	-0.13796424555308553
ENSG00000079335	0.06230211333194847	0.013158448039182792	4.734761511876423	2.729537507914463e-6	0.035448022920314466	0.188276453440982	0.1984906053805675	0.13385549184652554
ENSG00000079337	0.06913443972952651	0.014313197848412278	4.8301183608102924	1.7277244122965249e-6	0.036837101955479366	0.19192994022684243	0.20771294292579076	0.13857413868140306
ENSG00000079385	0.011446465654658837	0.011789055189553121	0.9709400346859118	0.3319629708604286	0.0015430653530553089	0.03928187053915996	0.04457967465903365	0.030740753643090955
ENSG00000079387	0.05159011618178048	0.03823006389670602	1.3494645554653544	0.17768841429168566	0.002976449687054631	0.05455684821408535	0.033011808565046125	0.02132485973222425
ENSG00000079393	-0.00994909044354416	0.007149092059864286	-1.3916579000848714	0.1645332631745768	0.0031648889073086313	-0.05625734536314896	-0.05010576028127203	-0.03423032424498786
ENSG00000079432	-0.032725194174360386	0.03566107904105434	-0.9176725734150093	0.35915299140848767	0.0013786261954700449	-0.037129855850381074	-0.011626395024038044	-0.009180496563095036
ENSG00000079435	0.031134441460714483	0.007725395034757014	4.030142319019127	6.27937525255798e-5	0.025935733933010494	0.16104575105543906	0.19552371737673202	0.13109492294993053
ENSG00000079459	-0.11304209454357907	0.024205332052395924	-4.670131948567497	3.7048898842107287e-6	0.03452007382913437	-0.18579578528355878	-0.2166161721587395	-0.1444376726168064
ENSG00000079462	-0.0709694757407537	0.014200081415026313	-4.9978217495045385	7.585396595335541e-7	0.039337132148741454	-0.19833590736107634	-0.17747369375246247	-0.12022384543465714
ENSG00000079482	0.03811874297185149	0.021592517959931144	1.7653681262457568	0.07800218288897197	0.00508308697615027	0.0712957710958391	0.09103421208363013	0.06096791307286191
ENSG00000079616	-0.0690285992080323	0.02207020244833628	-3.127683099854659	0.001845841106139257	0.015783606550116666	-0.125632824333916	-0.12384637836357103	-0.08227137304619782
ENSG00000079689	0.005135451333556786	0.006382116005503245	0.8046627997874889	0.42132779034403134	0.0010603207909848347	0.03256256732791237	0.05372654828486316	0.03429577368970261
ENSG00000079691	-0.02395308538157385	0.02671607725811775	-0.8965794323077743	0.37029706607903357	0.0013160602577738695	-0.036277544814579794	-0.03971177433636142	-0.02750939005095261
ENSG00000079739	-0.11870290186639224	0.019017835239459987	-6.241662122516254	8.107656388636284e-10	0.06003212115027378	-0.2450145325287329	-0.249012118171805	-0.16658642306623148
ENSG00000079785	-0.3411339371576097	0.041810318493970246	-8.159084872955631	1.9338408370890142e-15	0.09839425401222777	-0.31367858392345954	-0.3446898784048234	-0.23290427586117676
ENSG00000079805	-0.14693534554280463	0.03835336167320089	-3.8310943065383114	1.407836748565939e-4	0.023495785698086608	-0.15328335101401816	-0.18171342893052272	-0.12066254049186798
ENSG00000079819	0.012623870275146347	0.016281825541203023	0.7753350656657141	0.438442154401402	9.845125078802813e-4	0.03137694229653733	0.03200558736644504	0.020179972631698413
ENSG00000079841	0.01948268724376861	0.007349382520968027	2.6509284539461473	0.008235511590425999	0.011389156172256791	0.10671998956267184	0.08387665578077942	0.05745539405398043
ENSG00000079931	-0.05339898611121682	0.01278662083188189	-4.176160911729933	3.397106672537254e-5	0.027795982192783755	-0.16672127096679595	-0.17939949448666498	-0.12082303868353048
ENSG00000079950	0.06650571359054039	0.03296946905274791	2.0171909193969055	0.044113120770941636	0.006626386958110886	0.08140262255057189	0.08313914105322871	0.05541467564133939
ENSG00000079974	0.11782278962241141	0.03343452108118067	3.5239861619770734	4.569306344360443e-4	0.019951975880176838	0.1412514632850815	0.12499389614732984	0.08287056629507115
ENSG00000079999	-0.20367125205330122	0.02958191806616552	-6.884991419344486	1.4398862643196558e-11	0.07210660605481986	-0.26852673247708464	-0.28516396718804093	-0.19382831613107993
ENSG00000080007	0.020738309705458407	0.009733395043143961	2.130634749081321	0.03351860480771851	0.007387000611903557	0.0859476620502473	0.09338584446613009	0.06280344626212843
ENSG00000080031	-0.010245671825689712	0.01049292277786006	-0.9764364079099064	0.3292353102403929	0.0015605576708547703	-0.03950389437580516	-0.040289499378487505	-0.02680861964129198
ENSG00000080166	0.03504669564747792	0.00826522872993938	4.240257201900203	2.5789147039834772e-5	0.02863114654054082	0.16920740687257388	0.17353632994327278	0.11618567921505209
ENSG00000080189	-0.18803085969269973	0.03626294660444165	-5.185206313864987	2.939250773608787e-7	0.042215324452300064	-0.20546368158947215	-0.2379939423868787	-0.15809071878756312
ENSG00000080200	0.02894817688338635	0.012482359489209019	2.3191269974568516	0.020717589022029956	0.008739907782046885	0.09348747393125355	0.09745352168857617	0.06560096087218609
ENSG00000080224	0.01953392107982029	0.008615712562166752	2.267243822129987	0.02372443812408487	0.0083564574762737	0.0914136613218926	0.08388697945840626	0.05629604429485959
ENSG00000080293	0.0535261818080203	0.010234595364872425	5.229926528579228	2.3338076324513857e-7	0.042915258524682864	0.20715998292306062	0.1966220483212175	0.13339569646680013
ENSG00000080298	0.1277513299703034	0.01851647836051523	6.899331907665656	1.3112970300803327e-11	0.07238552958565832	0.2690455901620727	0.30623658076746413	0.20366150534026914
ENSG00000080345	0.13106483049362283	0.030743628194583015	4.263154292137721	2.3351211058300154e-5	0.028932223397295474	0.17009474829428298	0.1767180004561483	0.1204271431440963
ENSG00000080371	-0.06636013802961377	0.03549663212622991	-1.8694770194994796	0.062035352354743153	0.005696777713912154	-0.0754770012249576	-0.09938141648109892	-0.06652115050438442
ENSG00000080493	0.017183342074026914	0.007838161040379722	2.19226703629892	0.02873731563194455	0.007817156121981016	0.08841468272849823	0.09217741087210347	0.06178110391061858
ENSG00000080503	0.03552058763473424	0.02795942671440609	1.270433331754698	0.20441464778185045	0.00263892070519812	0.05137042636768859	0.09613659458671048	0.0658256583405136
ENSG00000080546	0.04007483835847864	0.021112789722878323	1.8981308905403715	0.05815061123144948	0.005871714218544891	0.07662711151116713	0.11175596619149829	0.0752415522513803
ENSG00000080561	-0.008518980639762338	0.024062986274358402	-0.3540284045642411	0.7234399326561278	2.0542682596520707e-4	-0.014332718722043268	-0.028737940236366066	-0.01947378058838341
ENSG00000080573	-0.0764283799904072	0.014566723721649761	-5.246778990996836	2.138583069894509e-7	0.0431803152103626	-0.20779873726845052	-0.20556912454472295	-0.13826384217752222
ENSG00000080603	0.04930510967268339	0.038918267282438045	1.2668886133821387	0.20567860797405355	0.002624253792857652	0.051227471076147606	0.03293835946946394	0.02132485973222425
ENSG00000080608	-0.04270194485074903	0.02471855837745743	-1.7275256994636021	0.08457945022913925	0.0048685501782289526	-0.06977499679848666	-0.08815849414391182	-0.0590419347729119
ENSG00000080618	0.023076532493470994	0.010491951001375531	2.1994510354123444	0.028220305802278373	0.007868069513512746	0.08870213928374403	0.13970025015198245	0.09438657542748174
ENSG00000080644	-0.020839139248448726	0.01245373855134926	-1.673323971153303	0.09477622335880541	0.00456921190033017	-0.06759594588679244	-0.10415616283696882	-0.06935182501882364
ENSG00000080709	-0.029552351816702658	0.017173339585459343	-1.720827313152569	0.08578925162926529	0.004831050344399285	-0.06950575763488386	-0.08342940371214205	-0.055478874918004385
ENSG00000080802	0.10829384142713532	0.05202050016738451	2.0817531757419108	0.03778135713121878	0.007054303403704779	0.08398990060539746	0.09490544534878734	0.06194160210228108
ENSG00000080815	-0.20654762335747331	0.03885462605436069	-5.315908151284145	1.490778461593931e-7	0.044274949212186526	-0.2104161334408228	-0.20211206983957888	-0.13349169594542387
ENSG00000080819	-0.005424976738035276	0.03347914567234563	-0.16204047711158898	0.8713276372969352	4.304260007868456e-5	-0.006560685945743283	0.018986879141012915	0.012989653645218384
ENSG00000080822	0.06977375013267863	0.03826795081661869	1.8232946537178536	0.0687480336762904	0.005420301843328011	0.07362269923962449	0.09330553244067114	0.06366428269279192
ENSG00000080823	0.149745588272157	0.02189550289608768	6.839102485237448	1.940297660505939e-11	0.07121684328455814	0.26686484085498763	0.28580768071568063	0.1913566439794774
ENSG00000080824	-0.19042111785986954	0.0247606054904787	-7.690487130175107	5.903021329981744e-14	0.088386996423522185	-0.29729950626182	-0.32055258429800976	-0.21753924897935337
ENSG00000080839	0.004565448529427801	0.020905086612410053	0.21838936207600199	0.8271987944332263	7.818063070116755e-5	0.008841981152500109	-0.023029484903952215	-0.015461325796820894
ENSG00000080845	-0.21694164891601023	0.034644703492319434	-6.261899426101458	7.177945854761328e-10	0.06039848555256475	-0.24576103342996636	-0.25318413673893475	-0.17051327882224068
ENSG00000080854	0.03554567258714065	0.008577394416690483	4.144110770745652	3.8937228189999675e-5	0.02738261399930238	0.16547692890340435	0.19158330055821846	0.12612150273219203
ENSG00000080947	0.37708250159977635	0.01614293311563755	23.358983085576877	1.0857820684150425e-86	0.47215491296115275	0.6871352945098602	0.6850553169725331	0.5011609534058803
ENSG00000080986	-0.044187042921289596	0.010545995800312007	-4.189935569667334	3.202744243148912e-5	0.027974511254083505	-0.16725582577023562	-0.17491321011712627	-0.11531260076978463
ENSG00000081014	-0.0039881087277702214	0.03193346210736017	-0.12488807866689229	0.9006533011879685	2.5568251482399083e-5	-0.005056505857050967	0.009719309936072616	0.005018243459314187
ENSG00000081019	0.1309457096280414	0.03615194524079248	3.622093050757535	3.165476960405227e-4	0.021054640154477687	0.14510217143267584	0.17058282838952893	0.11554799811755628
ENSG00000081026	0.06889761259301477	0.02003224014108966	3.4393363951190663	6.229155973774125e-4	0.019022969620351507	0.1379237819244793	0.12412101411226963	0.0834055602672795
ENSG00000081041	0.03010652787899996	0.006937106155754209	4.339926073356557	1.6682459607876867e-5	0.029952148927046958	0.17306689148143525	0.1772402002921504	0.1172845151493314
ENSG00000081051	0.01858566559409176	0.005736004095087778	3.240176486276958	0.001259536911448536	0.016919846767549814	0.13007631132358344	0.1295397656342488	0.08684183230589994
ENSG00000081052	0.013779469967565362	0.010945385498536705	1.2589296164495574	0.20853731310546078	0.0025914697524091496	0.050906480455921645	0.06397246082969477	0.04301351536555017
ENSG00000081059	0.038459175574434054	0.01489547391740825	2.581937022459356	0.010056800509093593	0.010810381108893019	0.10397298259111831	0.11083384761018358	0.07393616695919196
ENSG00000081087	-0.05849307412464037	0.029879766293383854	-1.9576148471279118	0.050730768725108503	0.006243164729330105	-0.07901369963069839	-0.10279051725070965	-0.06769813724324276
ENSG00000081138	-0.00652084454562369	0.006162659639254727	-1.058121805735856	0.2904187437181624	0.0018320828131110779	-0.04280283650777251	-0.047121615160111464	-0.031206396505936575
ENSG00000081148	0.14199774109815322	0.019416948764282304	7.313082133654267	8.242108566682152e-13	0.08060691499339642	0.28391356958306196	0.2707665309645672	0.18201564922471988
ENSG00000081154	0.02681450371252736	0.04768720292367761	0.5622997799942979	0.5741183542327131	5.180610516363347e-4	0.022760954541412404	0.052891123010684445	0.03478530807298597
ENSG00000081177	-0.03366963409721398	0.03380926701887594	-0.9958699808078062	0.3197081928237867	0.0016231921417620805	-0.04028885877959429	-0.029976287799765005	-0.021474658044442586
ENSG00000081181	-0.040408700683969005	0.017328298357775395	-2.33194857623381	0.02002796014239445	0.008835957971625251	-0.09399977644454884	-0.09289556817302747	-0.060743215604534405
ENSG00000081189	0.02817571775931587	0.02033131609344501	1.3858285233389274	0.1663056891644909	0.0031385133054779818	0.0560224357331768	0.0950334970150696	0.06254079535115441
ENSG00000081237	0.021660695015153997	0.013296728477480932	1.6290243913634928	0.10382413813359685	0.004331517754648475	0.06581426710560949	0.046400772477224496	0.03152184484251513
ENSG00000081248	-0.02651942408301888	0.01288715272946176	-2.0578187160296406	0.04003191080853492	0.006894137427063122	-0.08303094258806792	-0.011286830218301415	-0.008373780503673512
ENSG00000081277	0.0016762504777787122	0.006504319775650251	0.25771341748202004	0.7967150058526414	1.0886717214062639e-4	0.010433943268996047	0.0017435653088842126	0.0020436769738358413
ENSG00000081307	0.0746990499327858	0.03831345762093792	1.9496817716593533	0.05167187694186304	0.006192980146158662	0.07869548999884635	0.08697440886673591	0.05676286045130439
ENSG00000081320	-0.02756679064742235	0.02271571824682626	-1.2135557567621205	0.22538708444943736	0.002408476343166462	-0.049076229920057994	-0.0492996297613814	-0.03161814375751262
ENSG00000081377	0.04761555382990171	0.015664234958432954	3.0397624880024883	0.002469079738690089	0.01492176483418137	0.12215467585885292	0.10689371982629069	0.07156079372258695
ENSG00000081386	0.15928685657028022	0.03405256122427063	4.6776762405980215	3.5757496391688485e-6	0.034627828591214965	0.1860855410589836	0.2045584534721914	0.13968692614359637
ENSG00000081479	0.019109919898546428	0.0052394079421722315	3.647343384875573	2.876165460782973e-4	0.021342928461872364	0.14609219165264206	0.14267992566994928	0.09565845714989367
ENSG00000081665	0.1356564825252811	0.02438030035438763	5.564184220596261	3.946768856101497e-8	0.04830276302196979	0.2197788957611028	0.3053584897623323	0.20590848002354414
ENSG00000081692	-0.1493611720718601	0.02391125362103726	-6.246480190417589	7.876170089102033e-10	0.0601192629815042	-0.24519229796529868	-0.2689851940787317	-0.18133085694029322
ENSG00000081721	-0.06787056294712174	0.03461671504197321	-1.9606297958898704	0.05037689718549379	0.006262289381671004	-0.07913462820833121	-0.08128673706315039	-0.05349939722083354
ENSG00000081760	-0.13602654164509287	0.025095945237973483	-5.420259741373149	8.581265295962697e-8	0.0459495944569329	-0.21435856515878357	-0.19561708620208543	-0.13110562282937469
ENSG00000081791	0.07812100984120482	0.03594815892542695	2.1731574627580734	0.030152546844942462	0.0076825111933718614	0.0876499355012412	0.10081453764400855	0.06801913362656777
ENSG00000081803	-0.033760992323233575	0.015738146061831156	-2.1451695892638982	0.032333474889004864	0.007487372998018464	-0.08652960763818589	-0.08270726770040962	-0.05321050047584104
ENSG00000081818	0.03538674803892676	0.013095556815252108	2.7021949916411794	0.0070800021527690354	0.011828666447230234	0.10875967289041558	0.12821314435448242	0.08495704278668367
ENSG00000081842	4.146951754259278e-4	0.007658022949147035	0.054151727956380354	0.9568320096977946	4.807205809780007e-6	0.002192534106868026	0.03104882915750333	0.021511245269194876
ENSG00000081853	0.008516955812767322	0.010706934916217112	0.7954616217819006	0.4266544413216623	0.0010362352530273878	0.03219060814938699	0.030967222372628382	0.020169272752254247
ENSG00000081870	-0.03987180704075259	0.028183124394680917	-1.4147404837867341	0.15765484366624552	0.0032704015710544733	-0.05718742493813141	-0.09404120130429808	-0.06210210029394358
ENSG00000081913	0.04983000655101848	0.021593561974451767	2.3076325531644297	0.021353387054487534	0.008654234016998063	0.0930281356203497	0.10533338462042689	0.06874672542877111
ENSG00000081923	-0.015695544199461803	0.017334376822706023	-0.9054576556165815	0.36558047018073114	0.0013422182683292783	-0.036636297142715754	-0.03421361481075699	-0.02279074321607509
ENSG00000081985	0.0063755045982568535	0.008170331847869156	0.7803238249030976	0.4355029746116673	9.97209943147514e-4	0.031578631115795834	0.022617505105175323	0.013727945326865887
ENSG00000082014	0.026501555066281865	0.017100503627446195	1.5497528987244005	0.12171947164659627	0.003921827639567235	0.06262449712027403	0.09592548733230197	0.06345028510390859
ENSG00000082068	-0.08615475628274488	0.047800605532255305	-1.8023779264597104	0.07197946692374367	0.005297307435992892	-0.07278260393798104	-0.07987913723601858	-0.050107535437032696
ENSG00000082074	0.018781426123564468	0.015104322108867302	1.243447139712311	0.2141807784774719	0.0025282814093104218	0.05028201874736574	0.015003849337284252	0.012315561240235882
ENSG00000082146	0.05568060056920675	0.024906921210223497	2.2355473042710567	0.025742459094428304	0.008126326292285659	0.09014613853230524	0.11757299844781624	0.07743502753743448
ENSG00000082153	-0.16902226865168565	0.029790886516098077	-5.6736233263938365	2.161462927347398e-8	0.050125354750313086	-0.2238869240270911	-0.22774436453266503	-0.15431366134377228
ENSG00000082175	0.016248937232151595	0.005396495849162098	3.0110163495584885	0.0027114312925405207	0.014644991395680049	0.12101649224663559	0.13502221056428187	0.08899089733713451
ENSG00000082196	-0.0077312457916983305	0.011637085039881636	-0.664362747647066	0.506709218940159	7.230470876796346e-4	-0.02688953491006574	-0.04176311386686192	-0.02766988824261511
ENSG00000082212	-0.07904112025732446	0.02515936485640617	-3.1416182685231306	0.0017615579376483905	0.015922320940469113	-0.12618367937443087	-0.15122126986356826	-0.09939118015686456
ENSG00000082213	-0.11401016402147698	0.034059525961863776	-3.3473796478886233	8.659815543721379e-4	0.01803744560945935	-0.1343035576947214	-0.13832734133829303	-0.09305685152591786
ENSG00000082258	0.40620548142648255	0.03408102557023723	11.918816251269725	1.370580677341367e-29	0.18889254109896428	0.4346176953357555	0.45716130579715836	0.3142340595162879
ENSG00000082269	0.07082189072537923	0.017063389996420087	4.150517027404151	3.78923893798397e-5	0.027465012377694296	0.1657257142923037	0.15563038818400637	0.10378883060841708
ENSG00000082293	0.03177821404938436	0.009065623944465745	3.505353216066708	4.894512830988526e-4	0.019745698164110308	0.14051938714679307	0.1872410318341274	0.1286064101133197
ENSG00000082397	0.0013332330837989813	0.015613068746978494	0.08539212280462123	0.9319776742327432	1.1953651595513217e-5	0.0034574053270499424	0.0011149290011501897	0.0010592880649725042
ENSG00000082438	0.01981177614798028	0.017271700923808614	1.1470657253374643	0.2518041633075102	0.0021523406802423078	0.0463933258157069	0.04940598174832024	0.03159674399862429
ENSG00000082458	-0.06237197595668953	0.02314087920937547	-2.6953157394045633	0.007226069840817821	0.01176922415630907	-0.10848605512372957	-0.1630629340829263	-0.10623910300113125
ENSG00000082482	0.020698492117864467	0.00808201393584672	2.561056227094462	0.010674862051032862	0.01063808800555083	0.10314110725385305	0.12979405368334251	0.08701141963996367
ENSG00000082497	-0.00554931062662775	0.015733322771995774	-0.3527106579485637	0.7244272052941336	2.039007245901121e-4	-0.0142793810996875	-0.0414379589611877	-0.028001584505384276
ENSG00000082512	0.11654513147613083	0.019073049996176136	6.110461174248292	1.7715288108673928e-9	0.05767891117616451	0.24016434201638753	0.20886197890183175	0.14117420938633557
ENSG00000082515	-0.22498305322670276	0.03437146180626955	-6.545635285888963	1.2572752182021585e-10	0.06562862378833643	-0.25618084196195656	-0.27323039998415366	-0.18730138967013824
ENSG00000082516	-0.14889019836545384	0.041049585873832076	-3.627081618388921	3.106238775149013e-4	0.021111450351350796	-0.14529779885239244	-0.13889310354496207	-0.09283215405759036
ENSG00000082556	-0.0031696162218151475	0.006960199493811936	-0.4553915767260895	0.6489896012178975	3.3985411262531256e-4	-0.01843513256326944	-0.022920145947294846	-0.015932922923956646
ENSG00000082641	-0.08831059991488177	0.02750382879583936	-3.210847499466727	0.0013930102242713947	0.016619995296480655	-0.128918560713656	-0.11878315475107903	-0.07929680656071948
ENSG00000082684	-0.05149557466078631	0.016213504884549684	-3.176091476054504	0.001568064985453344	0.016267955951292674	-0.12754589743026906	-0.15971992702904791	-0.10714859275388543
ENSG00000082701	-0.08603468398105266	0.037371187191864594	-2.302166199306125	0.02166168144933602	0.008613634770759044	-0.09280966959729538	-0.08042976987132393	-0.056634461897974386
ENSG00000082781	-0.12221696466716163	0.01940327537880012	-6.2987800915661385	5.744292496520524e-10	0.061068462228098544	-0.24712033956778778	-0.26386066690891496	-0.17711510443929154
ENSG00000082805	-0.020156303556130576	0.0294425328210935	-0.6845981518848815	0.4938575538891845	7.677292038753801e-4	-0.027707926733613882	-0.007468092538905857	-0.005970532729845024
ENSG00000082898	0.014173024335395013	0.03975828630480847	0.3564797593824081	0.7216045741926655	2.0828090322369964e-4	0.014431940383180897	-7.661897636443445e-4	-0.0018510791438408405
ENSG00000082929	0.010442759751029733	0.00963882970642632	1.0834053582321745	0.27905658141450385	0.0019205130084047623	0.0438236580901769	0.06669370410368654	0.046469533600277356
ENSG00000082996	-0.07658380233535828	0.03792637188253993	-2.019275731739976	0.0438954371690505	0.00664000008181629	-0.08148619565187848	-0.08731325367867866	-0.05863533935403356
ENSG00000083067	0.038023339226167636	0.010083561616936918	3.770824305005634	1.7854198189120473e-4	0.02277904597302597	0.15092728703924266	0.11461206516082856	0.07664244822570788
ENSG00000083093	0.10584410921441392	0.03574071269613714	2.9614437214581217	0.0031810965165028826	0.014173516500006908	0.11905257872052524	0.08689452054181902	0.05767235020405856
ENSG00000083097	0.2206901972165568	0.025213740370382345	8.752775033560411	2.0353262497849638e-17	0.11157855450856873	0.33403376252793415	0.33851942145550806	0.23113879575288923
ENSG00000083099	0.030767403076169614	0.036508832278640976	0.842738623940314	0.39970494638858445	0.0011629220840357845	0.03410164342133422	0.03683576846362407	0.024759521033801763
ENSG00000083123	0.046528545105530714	0.025443259393367283	1.8287179478923241	0.0679299823405332	0.005452418531155093	0.07384049384419819	0.10733258209875358	0.07193528950313278
ENSG00000083168	0.05384568835688086	0.02159865727176714	2.4930109163436605	0.012930507660616342	0.01008593167292388	0.10042873927777744	0.15218896038907703	0.09989407449074039
ENSG00000083223	0.10484048972661042	0.03311153150150668	3.1662833149786453	0.0016210183265999475	0.016169258289544762	0.12715839842316615	0.1490565632507561	0.10106036135015456
ENSG00000083290	0.08573413664974858	0.023445395539821973	3.656757955058991	2.774798279109895e-4	0.021450885415099572	0.14646120788488523	0.15590279899573972	0.10327523639509707
ENSG00000083307	0.015463195978903856	0.014480422847289658	1.0678690907011839	0.28600198654110337	0.0018659288416052926	0.043196398479564475	-0.02335922056220194	-0.017772499756760905
ENSG00000083312	-0.07377509121710844	0.03740854160347264	-1.9721456131361155	0.04904428892788406	0.006335601467436394	-0.07959649155230668	-0.08182844377486571	-0.05523277769078855
ENSG00000083444	-0.20027934450208454	0.02013258577259104	-9.948018936283356	1.0418339679847485e-21	0.13958848273316635	-0.37361542089850397	-0.4264792418162877	-0.28944243884415366
ENSG00000083454	0.01215575464957482	0.009767055835579642	1.2445669252031482	0.2137689415351109	0.002532825605105367	0.05032718554723048	0.05096302148031428	0.03342134157930968
ENSG00000083457	-0.06665571756670081	0.02933333760747719	-2.2723536768523056	0.023412330355078784	0.008393850524146457	-0.0916179596157131	-0.10848596324580906	-0.07455675996695363
ENSG00000083520	0.08234403005594303	0.03629270551440528	2.268886512835454	0.023623710912331265	0.008368469533840604	0.09147933938240112	0.1295963745779125	0.08551343651778033
ENSG00000083535	0.15420773415371306	0.03245058956173385	4.7520780434620145	2.513465642577821e-6	0.035698513329366056	0.1889405020882652	0.22163803811940685	0.1509003998010831
ENSG00000083544	0.08699058202493241	0.037284332805569094	2.333167190588396	0.01996347232776791	0.008845113553368464	0.09404846385437952	0.11554843668808573	0.07785232283575698
ENSG00000083635	-0.02425698959679696	0.038492443435980066	-0.6301753651243456	0.528815841277025	6.505944689990342e-4	-0.025506753399816395	-0.013199530161384272	-0.009640591379194204
ENSG00000083642	0.08030387858489585	0.03502744843913558	2.292598580922431	0.02221063583769423	0.008542798741892335	0.092427261897626	0.12940222919589786	0.08659412434164117
ENSG00000083720	-0.02086280295238179	0.016664435341113705	-1.2519357857214684	0.21107308706642594	0.0025628301265063352	-0.05062440248048654	-0.056174972917016223	-0.03764217588457848
ENSG00000083750	0.12842081614936196	0.03259847810217963	3.9394727492132633	9.109809468166369e-5	0.024810492547280807	0.15751346782824882	0.14984675615789617	0.09925208172409039
ENSG00000083782	-0.024687088150353892	0.005946781479769952	-4.151336018371555	3.776075437755652e-5	0.027475554549251147	-0.16575751732350197	-0.17428694239116244	-0.11560841817987128
ENSG00000083799	0.08973071482951724	0.030451233528780597	2.9467021342406174	0.003334463701781202	0.014034736234112982	0.11846829210431341	0.13987731095547168	0.09441573621532703
ENSG00000083807	0.013039437891236835	0.01894078631416667	0.688431708956246	0.4914426848702389	7.763447187932456e-4	0.027862963209128146	0.02278869437285439	0.017312404940661736
ENSG00000083812	0.0699861003754952	0.03491400920738095	2.0045277515908966	0.04545504827109952	0.006543994876889004	0.0808949619994276	0.12136211845109131	0.08086968883901198
ENSG00000083814	0.055128974085777306	0.015479436249239377	3.5614329358077375	3.975936084663982e-4	0.02036957515748322	0.14272202057665467	0.15909558354087036	0.10681689649111625
ENSG00000083817	-0.06866341188530437	0.0347717126167032	-1.9746916881028374	0.04875369565961024	0.006351866799231983	-0.07969859973194085	-0.0675853134738642	-0.04454359812606601
ENSG00000083828	0.1573781287499225	0.02792912629594676	5.634910561909061	2.6775699613782266e-8	0.04947737802470196	0.22243510969426986	0.22874317799995827	0.15354327002379228
ENSG00000083838	0.005017587481040216	0.02696733072279747	0.18606170305162906	0.8524582295586272	5.674916843513551e-5	0.0075332043935586466	0.01855178617352645	0.012133663289685048
ENSG00000083844	0.1321563135690594	0.031964357761317286	4.134489876377016	4.0558003113656685e-5	0.027259081349284328	0.16510324451471045	0.21461603235416868	0.1445981708084689
ENSG00000083845	-0.1712804123250535	0.025338421904956096	-6.759711120429	3.2382123263635276e-11	0.06968756115804764	-0.26398401686095885	-0.23916038522270663	-0.15917140661142395
ENSG00000083857	-0.009764102237851624	0.013246069786560817	-0.7371320244558938	0.4613254878638463	8.89967287917833e-4	-0.02983231951957173	-0.015106772303723716	-0.010517981493615875
ENSG00000083896	0.3730236349120319	0.06098694956546891	6.116450118751956	1.709954648983671e-9	0.057785493678422194	0.24038613453862337	0.25400147387705074	0.1724927565194115
ENSG00000083937	-0.20637817260269786	0.036808287768263094	-5.60683979385321	3.1248795799373495e-8	0.04900975389025384	-0.22138146690781033	-0.23313763791215478	-0.1552980502526356
ENSG00000084070	-0.10532925972377094	0.03400774064844933	-3.097214272850369	0.002043214528425	0.01548232522862787	-0.12442799214255566	-0.16168334228582762	-0.10757658793165209
ENSG00000084072	-0.1530493025834095	0.033422474715142675	-4.579233102510739	5.6591328354422126e-6	0.033233587256602894	-0.18230081529330236	-0.19867768331575134	-0.1322291101710122
ENSG00000084073	-0.25886060528617727	0.033074919345659676	-7.826492411995762	2.2247174995563813e-14	0.09125306513329004	-0.30208122274197907	-0.31221506492027207	-0.21410458767777585
ENSG00000084090	-0.20396009556896136	0.040104003604365765	-5.085778905793786	4.878872765227145e-7	0.04067709513164959	-0.2016856344206213	-0.20645415211804055	-0.1381996429008572
ENSG00000084092	-0.19703953958176793	0.03949730454997024	-4.988683198178301	7.938298514934773e-7	0.03919904111710873	-0.19798747717244414	-0.20041323885156065	-0.13295670197321552
ENSG00000084093	0.10974860703040326	0.03598076741437496	3.0502019527953905	0.0023861027854715318	0.015022890179427126	0.12256790028154607	0.12996492884227356	0.08725751686717952
ENSG00000084110	0.06674611253597579	0.010376385310832001	6.432501351535098	2.5376542265270584e-10	0.06352245928220622	0.25203662289874856	0.293359507673366	0.19927988414753653
ENSG00000084112	0.046081702913057465	0.040180722866594985	1.1468609727618508	0.2518887240194187	0.002151574011258327	0.04638506237204315	0.05625627473129929	0.03537380144241514
ENSG00000084207	-0.044498599130665326	0.011318631460871661	-3.9314469496154474	9.411571861083761e-5	0.02471199943550586	-0.15720050710956998	-0.14505814211837376	-0.09807509498523205
ENSG00000084234	-0.08436896126317132	0.025189136482108642	-3.349418560779047	8.597484589760168e-4	0.018059028835418794	-0.1343838860705356	-0.10020469550969861	-0.06579355870218109
ENSG00000084444	0.005923555034529013	0.010364396225494746	0.5715291953001586	0.567851496700229	5.351980344034286e-4	0.02313434750330009	0.015547859513151848	0.011331172331372544
ENSG00000084453	0.024184498631290713	0.006057634288534759	3.992399917087194	7.337732158548091e-5	0.025464542952389972	0.15957613528466524	0.13820792310140415	0.09450698279970957
ENSG00000084463	-0.08767172477411184	0.031142422815689495	-2.815186387166479	0.005032318243449252	0.012825619412077839	-0.11325025126717271	-0.1464634123056243	-0.09849239028355455
ENSG00000084623	-0.25841986514981113	0.03294880323359398	-7.8430728824266085	1.9733715762691043e-14	0.09160465942769061	-0.3026626165017583	-0.3236806886167742	-0.22346698219142172
ENSG00000084628	-0.005511782615763262	0.005701912435442286	-0.9666550790052116	0.3340995725148205	0.001529496469758005	-0.039108777400450725	-0.04495048003608895	-0.030248559188659287
ENSG00000084636	-0.02898562390983555	0.016873724226397834	-1.7177964698800423	0.08634124254187953	0.004814129605452691	-0.0693839290142368	-0.050664327568677406	-0.033897218079120134
ENSG00000084652	-0.08180212205039529	0.04380947689237138	-1.8672243508262396	0.062349676554295436	0.005683135039067881	-0.0753865706811776	-0.09761068076550967	-0.06570795966662776
ENSG00000084674	0.020097247058888233	0.006253432014940054	3.213794762759708	0.0013790292481179018	0.016650012314124996	0.12903492672189543	0.11402988910216383	0.07648155964804099
ENSG00000084676	0.07424968186353265	0.03130440359908042	2.371860611511978	0.01800816308100578	0.009138219136160372	0.0955940329526924	0.12002508838935137	0.07929680656071948
ENSG00000084693	-0.08407871845150962	0.03205976863116142	-2.62256161043492	0.008945148354195766	0.011149419014151974	-0.10559080932615396	-0.10797404451369903	-0.07282337949699862
ENSG00000084710	-0.029001890857258756	0.012081538279261854	-2.400513095839869	0.016670648576149645	0.009358256581718035	-0.09673808237564956	-0.11681882334378423	-0.07857991463796031
ENSG00000084731	-0.04646602654822176	0.020315508652740656	-2.2872194510351713	0.022524565567108905	0.008503098262428878	-0.09221224572923585	-0.12219432340328101	-0.08065569125012866
ENSG00000084733	-0.31234212935648936	0.03986187385216941	-7.835610802312814	2.0828213847251936e-14	0.09144636517793102	-0.3024010006232302	-0.31584556000578945	-0.21660835946771084
ENSG00000084754	-0.2754300949239141	0.038211520661333716	-7.208038051273426	1.6845450433081017e-12	0.07848833949893112	-0.2801577046931452	-0.2719527364757923	-0.18328893487857573
ENSG00000084764	0.006186982214650296	0.023940027373369463	0.25843672265523826	0.796157052213631	1.0947906157487222e-4	0.010463224243743048	0.02565462258992562	0.016691811932900067
ENSG00000084774	-0.07142648105514346	0.028680399626491992	-2.4904283756620686	0.013023882715876112	0.010065256432343284	-0.10032575159121966	-0.1269290939682444	-0.08315946304006366
ENSG00000085063	-0.08482661434078692	0.021288558711530767	-3.984610489146985	7.576267380094291e-5	0.025367792213252586	-0.15927269763915122	-0.15446397152390745	-0.10240854616011957
ENSG00000085117	-0.070372130839569	0.014666381432197886	-4.798193144293747	2.0153344278735684e-6	0.03636940507420644	-0.19070764293600395	-0.17622550411495844	-0.1184369655674813
ENSG00000085185	0.027747248379500565	0.02755057697172963	1.0071385585852792	0.31426752421310944	0.0016600724886156799	0.040743987146765255	0.029706416033744944	0.01982687661004091
ENSG00000085224	0.11683513752736914	0.030140766588461144	3.8763160580028972	1.1754858827254676e-4	0.024040328498629103	0.15504943888524395	0.16817447809115763	0.11376111825038045
ENSG00000085231	-0.059194517145379835	0.03558902227423726	-1.6632802297642912	0.09676999672244263	0.004514772132053372	-0.06719205408419354	-0.08070746818031586	-0.05329609951139438
ENSG00000085265	0.010376706614799358	0.009525050793971047	1.0894122077928836	0.27640233398281494	0.0019418268222972542	0.044066164143220586	0.0421182945386534	0.0282318584142816
ENSG00000085274	0.035830730838643056	0.04384973598042328	0.8171253495035795	0.4141758154731682	0.0010933832648101	0.03306634640854777	0.03962563001221283	0.026225404517652602
ENSG00000085276	0.019691391134439698	0.017322548829901405	1.1367490620346414	0.2560895572714653	0.0021138801269758338	0.04597695212795046	0.05612581489794875	0.03704298263570514
ENSG00000085365	-0.02390238372198277	0.028626330116077178	-0.8349789730314983	0.4040564424361991	0.0011416294310041585	-0.033788007206759625	-0.00516913061203778	-0.0032527633510266796
ENSG00000085377	-0.10693255052015535	0.02796044420271668	-3.824422449975441	1.4455844207376654e-4	0.023415935659099316	-0.15302266387401353	-0.1703134539623599	-0.11474550715924378
ENSG00000085382	0.1542353757861734	0.026466038862167692	5.827671325860844	9.107162103386372e-9	0.05273877356800512	0.22964924029485656	0.25433568558496	0.1703741803894665
ENSG00000085415	-0.09488507488507986	0.030679291456936063	-3.0928052891400126	0.0020733314919297984	0.015438957483142331	-0.12425360148962362	-0.11860636387739334	-0.07990669968903698
ENSG00000085433	0.004236990985801472	0.033572298328128414	0.12620497245645904	0.8996112607700719	2.6110293763832713e-5	0.005109823261507158	0.01704380242566848	0.010196985110290874
ENSG00000085449	-0.0746704331769262	0.03836490600858796	-1.9463212854010714	0.05207492770823954	0.006171781654446757	-0.07856068771622854	-0.0922053927264076	-0.06135310873285191
ENSG00000085465	0.056299555889087756	0.015426529348450535	3.6495283298924637	2.8523347743478796e-4	0.021367960566031737	0.14617783883349633	0.1838732406820113	0.1260231800933955
ENSG00000085491	-0.010340325939001053	0.024592999303609257	-0.42045810725833316	0.6742989008477667	2.897275417541252e-4	-0.017021384836555638	-0.030197865345774684	-0.019901775766150077
ENSG00000085511	0.09324876257484006	0.03491861777659433	2.6704597292892838	0.007776703406912675	0.011555651979213648	0.10749721847198462	0.12762089231006246	0.08693652048385452
ENSG00000085514	-0.045376914134485836	0.018800474502653906	-2.41360472726794	0.016089190069228477	0.00945964058827053	-0.09726068367161758	-0.14598711874068723	-0.09932698088019956
ENSG00000085552	-0.015713681519978814	0.011922594027583264	-1.3179750550614036	0.1880067177722493	0.0028395504610189554	-0.05328743248664661	-0.12138379195470572	-0.08121208498122531
ENSG00000085563	0.05229953480460377	0.011534144023103168	4.534323023871259	6.958294349838774e-6	0.032606068421730784	0.18057150501042732	0.1798474920885499	0.12085513832186298
ENSG00000085644	-0.05279331086064137	0.027191577459185736	-1.9415317459931685	0.052653929891902006	0.006141630108905721	-0.07836855306119798	-0.06508189292775435	-0.043965804636081005
ENSG00000085662	-0.07281606314477346	0.020163108841085364	-3.6113509934737738	3.296654563960415e-4	0.02093255191847742	-0.14468086230900523	-0.1547639192025519	-0.1015311560456979
ENSG00000085719	-0.058194916937883936	0.024459832973395098	-2.3792033658276575	0.017656712402734507	0.009194365493551793	-0.0958872540724353	-0.10306499594503422	-0.07056570493427944
ENSG00000085721	-0.04626837172226777	0.036012130587677244	-1.284799620772786	0.19934996944490982	0.0026987789572924547	-0.051949773409442256	-0.03995683151128672	-0.026418002347647605
ENSG00000085733	-0.07286719061289776	0.022124474337506927	-3.293510593802823	0.0010466887240741	0.01747162880219417	-0.13218028900783171	-0.18241760839215918	-0.12161482976239882
ENSG00000085741	-0.007926108378675724	0.00800539616360032	-0.9900957075322381	0.32251990667430797	0.0016044535755152787	-0.040055631008826455	-0.024927120553747587	-0.015910720733475894
ENSG00000085760	-0.15800812105468823	0.04101618222431342	-3.852336138711242	1.2937595918722128e-4	0.02375085141670924	-0.15411311241003922	-0.178654507063513	-0.12251361963570881
ENSG00000085788	0.036980356955038415	0.017608683476113978	2.100120489144003	0.03612828444983314	0.007178435305642627	0.08472564727190111	0.09535205563703508	0.06297949040836524
ENSG00000085831	0.0068450978920649936	0.011735338104993828	0.5832893633590452	0.5599141043364804	5.574374203863499e-4	0.02361011267203819	3.9575084679508197e-4	0.0012946854127441718
ENSG00000085832	0.09979980040288809	0.042211388943646976	2.3642861062004563	0.018377127962861846	0.009080475909311938	0.09529153115210132	0.09753676050680544	0.06623225375939193
ENSG00000085840	-0.05510846526785717	0.01209750388724498	-4.5553583434646265	6.317683510418358e-6	0.03289932177436082	-0.18138170187304103	-0.2181299407427071	-0.14563605911455307
ENSG00000085871	-0.10009742332230714	0.024671766536549067	-4.057164823362833	5.612435061549318e-5	0.02627553394607231	-0.16209729777535567	-0.17334664508775977	-0.1174739764175063
ENSG00000085872	-0.12485720220602654	0.038340118752905536	-3.256567957201866	0.001190198725190783	0.0170885359390634	-0.13072312702449976	-0.11888285810285114	-0.07957500342626782
ENSG00000085978	-0.04016777919081048	0.028586955732554233	-1.4051086644762332	0.16049801581982262	0.003226165316162909	-0.05679934256805198	-0.05574597889438744	-0.03634749047183431
ENSG00000085982	0.09640205791721754	0.03594256391803505	2.682114112311434	0.007513996177252467	0.011655555930919475	0.10796090000976902	0.15382203794583996	0.1012743589390379
ENSG00000085998	-0.17983404100114878	0.03447160054794783	-5.216875286977491	2.496750100135949e-7	0.04271047309664549	-0.20666512307751797	-0.20560757669062826	-0.13754695025476305
ENSG00000085999	-0.03333908857969536	0.011215709416922875	-2.9725349811035153	0.0030699853874661042	0.014278362481903582	-0.11949210217375655	-0.14384330035961942	-0.09431943730032954
ENSG00000086015	-0.007293857828753304	0.03077290720086027	-0.23702205908414792	0.812719253577619	9.208898849696448e-5	-0.009596300771493819	-0.035955138412778975	-0.022908441889960923
ENSG00000086061	-0.22577529834251645	0.030217182904386703	-7.471752051040473	2.755978198300958e-13	0.08384621247336825	-0.28956210469149557	-0.2963374435731415	-0.1983757648948508
ENSG00000086062	-0.1132911931953317	0.022116396834273317	-5.12249775785207	4.050097413049556e-7	0.041242273306933364	-0.2030819374216549	-0.2144175679768686	-0.1437635802118239
ENSG00000086065	-0.08820706656579747	0.03235156130373696	-2.7265165269043314	0.006584647710379369	0.012039981062474314	-0.10972684750084834	-0.14100113970448286	-0.09618121632361455
ENSG00000086102	0.0956765110873801	0.04403504807334849	2.1727354748883942	0.03018446458807602	0.007679550784194474	0.0876330461880363	0.10582169284497629	0.07072620312594194
ENSG00000086159	0.03762133247923176	0.009108735146623035	4.130247709878738	4.129286330087568e-5	0.027204693035373657	0.1649384522643934	0.1804221871875644	0.12111511015218653
ENSG00000086189	-0.045855503664930145	0.04256397870143811	-1.0773312332143616	0.28175817284765065	0.0018990793993998423	-0.04357842814283266	-0.01472921358858566	-0.009694090776415039
ENSG00000086200	-0.15877723316395967	0.03348324554596159	-4.741990526157634	2.6372466868692105e-6	0.035552498067855744	-0.1885537007535407	-0.1692245174601096	-0.11278742922096127
ENSG00000086205	-0.018025312346708434	0.012877622723883906	-1.399739123687573	0.16209980045257835	0.0032016340166173356	-0.05658298345454513	-0.07596193939073226	-0.050888626636456866
ENSG00000086232	-0.19434362684454862	0.03260840498967903	-5.959924347911554	4.2694829309811616e-9	0.05502642801395799	-0.2345771259393335	-0.22058244949590627	-0.15044030498498392
ENSG00000086288	0.04693104041993024	0.013999362731105719	3.352369770064773	8.508002525391174e-4	0.018090290911536834	0.1345001520874114	0.10224540769422392	0.06930311915986777
ENSG00000086289	-0.010811885560766203	0.013540777378357263	-0.798468600336584	0.42490935743416713	0.0010440761520887627	-0.032312167245308235	-0.03660002984822381	-0.02373233260716176
ENSG00000086300	0.005900827296049084	0.017418100311678834	0.33877559495351967	0.7348953686691875	1.8811035166765053e-4	0.013715332721726224	-0.021473782802121925	-0.012561658467451716
ENSG00000086475	-0.07617039722139193	0.02920356813686142	-2.6082565275730087	0.009323375272778767	0.011029456877341939	-0.10502122108098876	-0.12576157792752735	-0.08328786159339366
ENSG00000086504	-0.19097517513386844	0.023276849857093124	-8.204511190575593	1.376775738872187e-15	0.09938374740672853	-0.3152518793072105	-0.3211450719239908	-0.22191549967201754
ENSG00000086544	-0.04546244824307339	0.02789589199834077	-1.6297183917179443	0.10367726713645098	0.0043351931821117035	-0.06584218391055824	-0.06636617889555341	-0.04441519957273601
ENSG00000086548	-0.017660087466448593	0.004812421715949458	-3.669688258599419	2.641037807716279e-4	0.021599571906397375	-0.14696792815576243	-0.1676464634798418	-0.11111319523647838
ENSG00000086570	0.017177093380801218	0.006792528372327714	2.5288217345958386	0.011695575965507733	0.010374743459036906	0.10185648461947258	0.10801178991492123	0.07132539637481528
ENSG00000086589	-0.13955350933887525	0.04977796415437644	-2.803519824677398	0.005215590001393524	0.012720886488626421	-0.11278690743444553	-0.1292938878535548	-0.085042641822237
ENSG00000086598	-0.2670869433157225	0.030714690681508457	-8.69573931527561	3.185794166011109e-17	0.11028898862766617	-0.332097860016691	-0.35357690486151927	-0.24151767881373096
ENSG00000086619	0.03537898582695066	0.014498893649143895	2.4401162380441117	0.014966178158154488	0.009666575163700297	0.0983187426877512	0.11683321999473584	0.07973550161793032
ENSG00000086666	-0.05022446399752603	0.03398935906605157	-1.477652576499744	0.1400169012190471	0.0035666712508834147	-0.05972161460378955	-0.07418623028663247	-0.04993633736592603
ENSG00000086696	0.005358468067929948	0.006637783387123866	0.8072676909470162	0.4198269273565074	0.0010671896025021461	0.0326678680434177	0.05089504250255588	0.03327937497789412
ENSG00000086712	0.07735299637550297	0.03263339672160755	2.370363006811523	0.018080593330657698	0.009126788232793736	0.09553422545241826	0.09109038519807039	0.05959832850400857
ENSG00000086717	-0.030095387272565204	0.009847654499504121	-3.0560969898040855	0.0023403850346843794	0.015080138374165806	-0.12280121487251543	-0.15470356607041663	-0.10241471776096128
ENSG00000086730	-0.04547944900291841	0.021064219547649365	-2.1590854054687076	0.03123272347587868	0.007584090840408197	-0.08708668578151436	-0.11239355459855131	-0.07737082826076948
ENSG00000086758	-0.06260013255362898	0.03503293618873058	-1.7868936881678286	0.07445112208500584	0.005207151924137605	-0.07216059814148992	-0.07914443687436475	-0.055671472747999384
ENSG00000086827	-0.13611978672982553	0.03199191580677883	-4.254818234454807	2.4212167347866966e-5	0.028822445403250387	-0.16977174500855657	-0.17117741007383014	-0.11342942198761129
ENSG00000086848	0.11537733038542161	0.03278923312762665	3.5187565972139234	4.658478185404404e-4	0.019893979892265094	0.1410460204765271	0.15615552565926288	0.10326453651565291
ENSG00000086967	0.014024088376167051	0.009697375957931145	1.446173525395521	0.14864213492307307	0.003416839061145351	0.05845373436441284	0.11260851458619427	0.07573628937698622
ENSG00000086991	-0.05566889189131252	0.013591960950002707	-4.095721882669287	4.776285174255342e-5	0.026763893592583098	-0.16359674077616293	-0.184579802134987	-0.12354080806234882
ENSG00000087008	-0.021840017638820028	0.022876999102249055	-0.9546714383825333	0.3401220377344041	0.001491865365273264	-0.03862467301186219	-0.04949045082581265	-0.032142437850276796
ENSG00000087053	-0.05112818361112353	0.02534182199238697	-2.017541738967432	0.04407642649774211	0.006628676734007226	-0.08141668584514673	-0.08082868798132836	-0.053863193121935216
ENSG00000087074	0.015494778858908018	0.01996710203783535	0.7760154092239927	0.43804065099947753	9.86239347707148e-4	0.031404447896869046	0.049479142910883386	0.0338437186818993
ENSG00000087076	-0.052699936203158854	0.015722815119474612	-3.3518130056673883	8.524817338300382e-4	0.018084391167292144	-0.13447821818901434	-0.15576644962336353	-0.10174515363458124
ENSG00000087077	-0.02354817179309899	0.0167388877646603	-1.4067942938726596	0.1599976578706078	0.0032338854083254105	-0.05686726130495041	-0.08394922751441095	-0.05470848359802438
ENSG00000087085	-0.005658612633267991	0.011156583541777858	-0.5071994138777598	0.6121982130605323	4.215455775624341e-4	-0.02053157513593224	-0.0061031329743198165	-0.004740046593765852
ENSG00000087086	-0.14508606574416433	0.021388783204428715	-6.78327814899368	2.7829030936972565e-11	0.07014018334184713	-0.2648399202194544	-0.2932211968596154	-0.1954760975654816
ENSG00000087087	-0.06999495741579524	0.03563795182565705	-1.9640566819949328	0.049977195948332435	0.0062840619083266115	-0.07927207521143084	-0.042809514809482474	-0.027520089930396775
ENSG00000087088	-0.12449615569791236	0.026076471943785654	-4.774271456901643	2.2605100895572696e-6	0.036020695368583266	-0.18979118885918578	-0.19569375491233496	-0.13249660715711636
ENSG00000087095	0.051779791442743146	0.026707861573960323	1.9387471849572373	0.05299302541870719	0.006124133797616032	0.07825684505278749	0.08699163249641985	0.057757949239611896
ENSG00000087111	-0.18710261523857452	0.02518473631123417	-7.429206838870636	3.7038045786246945e-13	0.08297306913130055	-0.28805046282084	-0.29658082550141057	-0.20021614415924746
ENSG00000087116	-0.06649554624678211	0.01499854939350054	-4.4334651640109435	1.0997809230142334e-5	0.03121645061749823	-0.1766817778309306	-0.18775308576201047	-0.12712526767614465
ENSG00000087128	-0.03031180964357865	0.007093465528017328	-4.273201797323883	2.235228470167807e-5	0.0290647920125451	-0.1704839934203355	-0.13656444829585537	-0.09262063269858753
ENSG00000087152	-0.04164589134455378	0.04044631772483056	-1.0296584136010676	0.30357847002103144	0.0017350114683643532	-0.04165346886352158	-0.03455452750529096	-0.023443435862169258
ENSG00000087157	0.2025258246596369	0.03207596041149915	6.313944214341651	5.239781825498415e-10	0.06134479753543541	0.24767881931129151	0.24811656795542825	0.1663938252362365
ENSG00000087191	-0.17492853287079524	0.02467870850008129	-7.088236925778309	3.7679304085697506e-12	0.07609788350576913	-0.27585844831320433	-0.32066194649378393	-0.2191656306548667
ENSG00000087206	0.013126111367563913	0.046658557246422754	0.2813227013908638	0.7785583010601759	1.2972491076879408e-4	0.011389684401632552	0.009243330479883597	0.005563937310966689
ENSG00000087237	-0.016849169694627304	0.014195258758747116	-1.1869575596320039	0.23570639651187947	0.0023042980263009148	-0.04800310434024989	-0.09349805492748757	-0.06378198136667775
ENSG00000087245	-0.044223035264850726	0.014465012420108567	-3.0572414305966293	0.0023316033099287322	0.015091264368060072	-0.12284650734986376	-0.13071112034895968	-0.08710771855496117
ENSG00000087250	-0.013974259546993885	0.009423929100407328	-1.4828485441799302	0.13863109464277684	0.003591708546323095	-0.05993086472197024	-0.07980830405362482	-0.05542700966060194
ENSG00000087253	0.005393882334835739	0.018339076146595443	0.2941196324023708	0.7687665417378016	1.4179359363461396e-4	0.011907711519625015	0.018689077872146742	0.013642346291312554
ENSG00000087258	0.024696652609264954	0.009978278112627819	2.475041518236556	0.013592707225596702	0.009942499102585097	0.09971208102624819	0.11402744360291331	0.07407526539196613
ENSG00000087263	-0.18791359803353078	0.03696480905056174	-5.083580920883322	4.933369645035426e-7	0.04064337157428272	-0.20160201282299517	-0.2231764904158242	-0.1478402342800514
ENSG00000087266	0.22347023826921078	0.028635091563079463	7.8040692755228065	2.6154714023087663e-14	0.09077832729468548	0.3012944196208838	0.3104854250992174	0.21180411359728
ENSG00000087269	-0.0889523871794964	0.037850630644848185	-2.350089963206561	0.01908654049644238	0.00897273298892761	-0.09472451102501293	-0.10971119676897752	-0.07215998697146028
ENSG00000087274	-0.04674978458787494	0.038614338565389345	-1.2106845882834187	0.2264851838109449	0.0023971206156912636	-0.04896039844293807	-0.0329074197577825	-0.021827754066100085
ENSG00000087299	-0.05295359706489927	0.02757336114316341	-1.920462173253357	0.055265449609498966	0.006009851760862055	-0.07752323368424488	-0.08381790388200332	-0.055874770457438556
ENSG00000087301	0.014130716430225666	0.020124807388116332	0.702154120420046	0.48285088148982225	8.075774699155284e-4	0.02841790755695275	0.07058047126502283	0.048042458704308524
ENSG00000087302	-0.29093436941883377	0.03630749471537684	-8.013066494935497	5.707080429437245e-15	0.09523636187714918	-0.3086038915456978	-0.3278571047063764	-0.22621685120857254
ENSG00000087303	-0.06433961356014944	0.015734505487065776	-4.089077576224972	4.911382263171009e-5	0.026679443142029136	-0.16333843130760398	-0.1775268566580674	-0.12124033398185298
ENSG00000087338	-0.062001993118266374	0.03900895555219214	-1.589429715320387	0.11248153248774745	0.004124372903339698	-0.06422128076688999	-0.04213119696810092	-0.028568678115925113
ENSG00000087365	-0.31696015541370387	0.03687651052199071	-8.595177551430465	6.981556740084215e-17	0.10802683641555091	-0.3286743622729809	-0.38186514607361527	-0.26174045096320603
ENSG00000087448	0.11787621930909352	0.03198532808612727	3.6853215634270446	2.4874074943495144e-4	0.02177998057382883	0.14758042069945648	0.15129963999620297	0.10113526050626373
ENSG00000087460	-0.09373184075496259	0.022925987677113232	-4.088453770239704	4.9242507624226196e-5	0.02667152073325953	-0.1633141779921741	-0.23643300513924784	-0.1608298879252698
ENSG00000087470	-0.009725826179304124	0.037717536752124005	-0.2578595268090096	0.7966022895149381	1.0899063706774884e-4	-0.010439858096149572	-0.015510768505154716	-0.011384671728593377
ENSG00000087494	-0.00851993650635242	0.009200974142677346	-0.9259820073652817	0.3548215224962218	0.0014036706734803645	-0.03746559319536174	-0.0014763372914934467	-3.2099638332500124e-5
ENSG00000087495	0.07378173181348645	0.013458540252126238	5.482149656002262	6.15774766245706e-8	0.046955360799634305	0.21669185679123748	0.18290625690118562	0.12288811541625465
ENSG00000087502	-0.16489977799356176	0.03206853819912383	-5.142104606379193	3.665122905341346e-7	0.04154545326441112	-0.2038270179942064	-0.2319599395128556	-0.15470955688320645
ENSG00000087510	0.01923320300659678	0.01376491733736688	1.3972625142023511	0.16284265951754587	0.003190350617030232	0.056483188800121424	0.027623063586673883	0.01920628360227924
ENSG00000087586	-0.057574543282262	0.011027414073822269	-5.221037579330309	2.4436236628315926e-7	0.042775737056232416	-0.20682296066015568	-0.2231242174850054	-0.14965921378555977
ENSG00000087589	0.004360721703634886	0.01754135249995528	0.24859666343550207	0.803756460741136	1.0130170589402464e-4	0.010064874857345809	0.014185596048653108	0.00952289270530837
ENSG00000087842	-0.08189562439993195	0.014605246337345609	-5.607274434702609	3.117429245796806e-8	0.04901698016561215	-0.22139778717415456	-0.23569890681936106	-0.15534084977041226
ENSG00000087884	-0.07420629429573483	0.019289365506074373	-3.847005453464329	1.321537214152505e-4	0.02368672209341639	-0.15390491250579508	-0.13830846863768193	-0.09090617575764036
ENSG00000087903	0.054274982804653905	0.020290945095971968	2.674837596176249	0.007677067417958979	0.011593131373347882	0.10767140462234072	0.11304381205844173	0.07534855104582196
ENSG00000087995	-0.10338251567520997	0.02891135041799994	-3.575845271165368	3.767432501786236e-4	0.02053137941370254	-0.14328775039654468	-0.1518313999308972	-0.10224804796845707
ENSG00000088002	-0.0035761108548436754	0.009473473425421366	-0.37748676691776495	0.7059431965291302	2.33545868500653e-4	-0.015282207579425305	-0.034772231043408215	-0.023240138152730093
ENSG00000088035	-0.0752813241089638	0.02961346099375399	-2.5421319083521507	0.011264028078139419	0.010483095605398453	-0.10238698943419766	-0.12152226156113115	-0.07859061451740447
ENSG00000088038	-0.1151793575473671	0.037789337876226035	-3.047932671501729	0.0024039191427858123	0.015000880308984804	-0.12247808093281504	-0.11618455925431459	-0.07845151608463032
ENSG00000088053	0.06417105053924715	0.01159382510961181	5.534933460920195	4.628095593267603e-8	0.04782046728713542	0.21867891367741732	0.22772344507750053	0.15335054650932814
ENSG00000088179	0.20139054039980966	0.031129130417066355	6.469520275754267	2.018908857815671e-10	0.0642086235991586	0.25339420593051865	0.26295328526302886	0.17801389431260153
ENSG00000088205	-0.17637921727744785	0.041705308272044786	-4.229179080200576	2.7054021351669187e-5	0.02848599420046325	-0.1687779434655586	-0.16719752135758184	-0.1105939539349071
ENSG00000088247	-0.21097928352084427	0.035226749546591746	-5.989178287420416	3.6038100693992554e-9	0.05553786723302772	-0.23566473480991804	-0.2437655597533766	-0.16369745561630647
ENSG00000088256	-0.22697987877844963	0.03305688083741913	-6.8663428922645675	1.6257610909575725e-11	0.07174450886798608	-0.2678516545925856	-0.2530860562823608	-0.1698605861761465
ENSG00000088280	-0.05473944617230518	0.025191686271732593	-2.172917111695215	0.030170722625016192	0.007680824968794067	-0.08764031588711862	-0.10219946928982382	-0.06844712880433444
ENSG00000088298	-0.2411920277369639	0.029637980992462103	-8.137937189389076	2.2641109579535132e-15	0.09793474307910549	-0.31294527169955066	-0.3450385129394132	-0.23651013523386094
ENSG00000088305	3.1053692754195853e-4	0.015600333289821328	0.019905788022142643	0.9841250370688222	6.49573999009379e-7	8.059615369294846e-4	-0.007407888362199151	-0.006719524290936693
ENSG00000088320	-0.004486644368555511	0.014574388157858982	-0.30784444053222004	0.7583057861146174	1.5533357194040325e-4	-0.012463288969625841	-0.0016920514742064746	-0.002899667329369178
ENSG00000088325	-0.051446630942408006	0.009743148516143265	-5.280288077018113	1.7963065430137646e-7	0.04370944243365195	-0.20906803302669658	-0.22413580470805208	-0.1476797360883889
ENSG00000088340	0.09742938907747782	0.010381130428136197	9.385238895892579	1.2241176674767036e-19	0.12617804162829874	0.355215486188734	0.3169793878832798	0.2135053944289025
ENSG00000088356	-0.0928723309942797	0.023275672134001103	-3.990103076706077	7.407317569728458e-5	0.025435996767057174	-0.15948666642405296	-0.15019007701949838	-0.09985127497296373
ENSG00000088367	0.02471689847692781	0.02531559943350927	0.9763505123331592	0.3292778249587389	0.0015602835516900385	0.039500424702654635	0.030869377497615483	0.019323982276165077
ENSG00000088386	-0.0023821118557916725	0.006233479909956033	-0.3821479960153548	0.7024846899276771	2.3934776591322452e-4	-0.015470868298619473	-0.026769694205331547	-0.016868289151642412
ENSG00000088387	0.06357946801689375	0.02630755988517545	2.4167755692431725	0.015951076044653015	0.0094842759893647	0.09738724757053621	0.11518961979491375	0.0767181356146753
ENSG00000088448	0.3297192169959633	0.02504939355828839	13.162762452860468	5.23370623131913e-35	0.2212020121408715	0.47032117977066623	0.5007423502190018	0.34738228603431637
ENSG00000088451	0.05751871801125624	0.030934439127794377	1.8593748467085047	0.06345528580579121	0.005635722262130691	0.07507144771569652	0.13106111602145765	0.08779251083938784
ENSG00000088538	0.05536640261846893	0.009256645956254117	5.981259613916792	3.773271002379542e-9	0.05539923459641998	0.2353704199690775	0.2506791980005427	0.17123017074499985
ENSG00000088543	0.0347993183697338	0.016364014636292123	2.126575852147911	0.03385613657693406	0.007359089608349329	0.08578513629032347	0.07620683951128354	0.04964744062093353
ENSG00000088682	-0.1652229103154432	0.029203720731285934	-5.65759794225261	2.3621537174196563e-8	0.049856689966122573	-0.22328611682351135	-0.2116587770186063	-0.14413807599236975
ENSG00000088726	-0.006885301862347741	0.007754265013314716	-0.8879373932313516	0.3749244033806106	0.0012908443774313583	-0.03592832277509425	-0.05556375801326826	-0.03702257297844053
ENSG00000088727	-0.052024157849203584	0.024611806515607137	-2.1137886735869387	0.03493861024985569	0.007271496336415624	-0.08527306923299753	-0.0966243007694928	-0.06533346388608192
ENSG00000088756	-0.0037835106715191536	0.01427110748204042	-0.26511682266289005	0.7910090318020846	1.1521119970063045e-4	-0.010733648014567505	0.0033443158403285173	0.001615681796069173
ENSG00000088766	-0.07808755023696805	0.032431303882220895	-2.4077832491889506	0.01634550461103939	0.009414492469660965	-0.09702830756877483	-0.10817609496587254	-0.07280197973811028
ENSG00000088808	-0.01252946827029782	0.03305831986564756	-0.37901104234029065	0.7048115508740421	2.3543532799877648e-4	-0.015343901980878498	-0.001480237475114881	-0.0015193828810716725
ENSG00000088812	-0.03321369892117398	0.03280775936738649	-1.0123732788101045	0.3117609943431547	0.0016773451560260473	-0.040955404478847955	0.001425268444208758	0.0013802844482975055
ENSG00000088826	-0.04836333369418778	0.015798141805868634	-3.061330521556779	0.002300472733204649	0.015131049558676913	-0.12300833125718257	-0.12370031779573475	-0.08062359161179615
ENSG00000088827	-0.004234870607236792	0.013368686261222092	-0.316775375267851	0.7515224292694633	1.6447562917970608e-4	-0.012824805229698933	-0.0505377417432193	-0.0333943237452443
ENSG00000088832	-0.2364148208240057	0.03209278153537851	-7.366604249101505	5.707833122734227e-13	0.08169436348663076	-0.2858222585570097	-0.30714231334242303	-0.20821965398348416
ENSG00000088833	-0.2839164884346287	0.03696875607207337	-7.679903751186871	6.36511454071431e-14	0.08816532687360595	-0.29692646711535653	-0.31571601632295404	-0.213409095513905
ENSG00000088836	-0.016562319045549348	0.0110253750936685	-1.5022000525914558	0.13356292286741642	0.003685717686970612	-0.06071011190049484	-0.0398732000571224	-0.025968607410992602
ENSG00000088854	0.1499903082197393	0.02294518586184031	6.536896633693661	1.3278409120624497e-10	0.06546497170723962	0.25586123525700155	0.2556943106231273	0.17510352710378818
ENSG00000088876	0.14123004282661347	0.03963046577197897	3.5636735545629463	3.942826601067121e-4	0.020394690718668083	0.14280998115912083	0.13383100548881718	0.08909789613157619
ENSG00000088881	0.03665487977512908	0.013337301285035774	2.7482980995754542	0.006167781131944047	0.012230757039364546	0.11059275310509482	0.1347262154207169	0.08860570167714452
ENSG00000088882	-0.017829859004186606	0.013065357088754422	-1.3646667965572157	0.17286097519466848	0.0030436838787963223	-0.05516959197598238	-0.0521096466213024	-0.03581249649962597
ENSG00000088888	0.14956120730830133	0.03083174677597463	4.8508833571779855	1.562339166806651e-6	0.0371427235120087	0.19272447564336292	0.20423866459096277	0.1343476863009572
ENSG00000088899	0.017318173409582645	0.012741586728100412	1.3591849884276175	0.17459025136493633	0.003019353978756132	0.05494864856169019	0.07224354620722308	0.04870585122984686
ENSG00000088930	-0.13532815806350634	0.036781077915924186	-3.6792874415710553	2.545682004025413e-4	0.021710263687983695	-0.14734403173520003	-0.1629195434394483	-0.10865727575551293
ENSG00000088970	0.1316267170509711	0.030996204361411834	4.246543077217461	2.5096724444736975e-5	0.028713657448339314	0.16945104735096633	0.1705735883571909	0.11484180607424128
ENSG00000088986	-0.26286114066536254	0.031112091576504734	-8.448841827910739	2.1597233500055912e-16	0.10476183842492547	-0.3236693350086249	-0.3243802873258351	-0.22555345868303422
ENSG00000088992	0.008699785039844544	0.011408233714423281	0.7625882549062366	0.44600377027726457	9.5243764774604e-4	0.030861588548647945	0.05837179714931493	0.03849816624011182
ENSG00000089006	-0.0857775576316021	0.036886289384732936	-2.3254591085842597	0.020374454802608695	0.008787279616234087	-0.09374049080431604	-0.1211160927741929	-0.07876181258851114
ENSG00000089009	-0.09530993566553443	0.029733409682006915	-3.2054828788509564	0.0014187952820193396	0.016565424192003474	-0.1287067371663324	-0.10952733844846105	-0.07207438793590695
ENSG00000089012	0.0018181067553383538	0.009779824728327124	0.18590381789483745	0.8525819895416233	5.66529042139223e-5	0.007526812354105912	-0.006570814724414911	-0.003991055032674182
ENSG00000089022	0.14360529309358752	0.04480430888234917	3.205167017991017	0.0014203271330861431	0.016562213782723316	0.12869426476235538	0.09514097455835559	0.06480916979331776
ENSG00000089041	0.047394172267070926	0.019706304118199167	2.4050259238261456	0.01646815743489175	0.009393144817298981	0.09691823779505514	0.07274575374387302	0.048363455087633525
ENSG00000089048	0.059044798174861836	0.035137847610965965	1.6803760670996504	0.09339613801039345	0.004607628415830497	0.06787951396283405	0.04522469697312349	0.02919997100313095
ENSG00000089050	-0.052845318667784295	0.029349221638243154	-1.800569681852306	0.07226458549211287	0.005286739832944777	-0.0727099706570198	-0.07046296841752873	-0.046993870518780186
ENSG00000089053	-0.07326112933567581	0.05075434647907947	-1.4434454271985053	0.1494083750830856	0.00340400383800069	-0.05834384147449379	-0.024945286509675608	-0.015514825194041728
ENSG00000089057	0.11681651344914329	0.02433877223853186	4.799605843067365	2.0016862760528807e-6	0.03639004476760076	0.19076174870135987	0.18820275861055155	0.125413286965078
ENSG00000089060	-0.15903836847998365	0.03385040932293584	-4.698270173419288	3.2448789307211656e-6	0.034922733114744815	-0.18687625080449427	-0.20185847937699863	-0.1354711736425947
ENSG00000089063	-0.11821485024555105	0.033252590518627535	-3.5550568663012614	4.0715853501044797e-4	0.020298183869545402	-0.1424716949767412	-0.1554769460605913	-0.10492301782949874
ENSG00000089091	0.160351048034551	0.02215249101660387	7.238510915741426	1.3702412616817473e-12	0.07910077520296302	0.28124860035734034	0.2841958054994101	0.18936646640286242
ENSG00000089094	0.0167523930940739	0.037774616731467744	0.4434828078644275	0.6575738019132338	3.22317390907434e-4	0.017953200018588848	0.026670816741276814	0.016948609039560067
ENSG00000089101	0.007623519163593963	0.010476988700129279	0.7276441143341019	0.4671106574881506	8.672242482105297e-4	0.029448671416730066	0.025157466968973245	0.015450625917376727
ENSG00000089123	0.08732464292672665	0.03809544304990154	2.292259544332884	0.02223030901763732	0.008540293834483015	0.09241371020840447	0.09878356283067231	0.0667565478521561
ENSG00000089127	-0.03627423967980065	0.012892985611027804	-2.813486400603292	0.005058655129601274	0.012810332627934429	-0.1131827399736126	-0.1192721173688535	-0.08054869245568698
ENSG00000089154	-0.14994604851616158	0.03567701198195376	-4.202875750693687	3.0298414045604257e-5	0.028142700464201236	-0.16775786260024067	-0.1747303726500409	-0.11736697762306463
ENSG00000089157	-0.18948829039797063	0.02635333554821291	-7.190296273931075	1.8991451971428415e-12	0.07813258627712	-0.2795220676031141	-0.27948409575169825	-0.19011545796395407
ENSG00000089159	-0.13516681911285144	0.029442092931632014	-4.590937859843206	5.360849773912274e-6	0.03339801657152337	-0.18275124232552684	-0.15474379006694863	-0.10150975628680957
ENSG00000089163	-0.04914140624024897	0.024500274238482424	-2.005749232107079	0.04532412138224274	0.0065519203444462625	-0.080943933339357	-0.08042087012346294	-0.053199800596396875
ENSG00000089169	-1.8293261307844472e-4	0.01207066096464581	-0.01515514466144336	0.9879133622344229	3.765218413608423e-7	-6.136137558438629e-4	0.009071981274509668	0.005731106456401286
ENSG00000089177	0.006833914928325468	0.0185013679172818	0.3693734949155856	0.7119775356223274	2.2361683473042315e-4	0.014953823415114514	0.028921170339386477	0.018585690594517573
ENSG00000089195	-0.08846240343589089	0.03140627879156253	-2.8167107610232645	0.005008807768803001	0.012839334484016257	-0.11331078714763415	-0.1311333348577767	-0.08718261771107035
ENSG00000089199	-0.002093952432154042	0.006226595289525624	-0.3362917187947783	0.7367665432452737	1.8536255259980544e-4	-0.013614791684040053	0.0201577800791309	0.012804448874920419
ENSG00000089220	-0.12801021617852443	0.03193275909842249	-4.008742739203148	6.86020799509307e-5	0.025668084843751167	-0.16021262385889196	-0.15055606606241714	-0.10150975628680957
ENSG00000089225	-0.012497475669395105	0.015101781237687269	-0.8275497752680335	0.4082491437250393	0.0011214272685758854	-0.033487718175113826	-0.04149580732228414	-0.02773408751928011
ENSG00000089234	-0.1428080369914687	0.05237552727002632	-2.7266176482617577	0.006582655096335648	0.012040863405771748	-0.1097308680625994	-0.13540872137873894	-0.09078847708375452
ENSG00000089248	-0.26285147761021865	0.027096582637194014	-9.70053977394982	8.682999785232736e-21	0.1336463696029842	-0.365576762941771	-0.353090010126336	-0.23952750123711594
ENSG00000089250	0.024615178043646532	0.00952039687925093	2.585520158019218	0.009954013556638466	0.010840081102160686	0.10411571016019004	0.1371489598515846	0.0913999609624557
ENSG00000089280	0.05621441587656671	0.03432982046250729	1.637480625276217	0.10204580434702294	0.004376406805386251	0.06615441637098804	0.068292869604542	0.04398720439496934
ENSG00000089289	-0.12439322811622296	0.030110471757155668	-4.131228136160346	4.112190958824258e-5	0.027217258543946493	-0.16497653937438014	-0.14892115620462404	-0.09913438305020456
ENSG00000089327	-0.0541501698882941	0.016804898945899063	-3.222284767235003	0.0013394769265529416	0.01673662419419782	-0.12937010548885583	-0.12906157825865394	-0.08769621192439035
ENSG00000089335	0.31653663922976355	0.030247891244613752	10.464750638976504	1.1045873239255854e-23	0.15220198861795592	0.39013073272680593	0.42175601474781466	0.2850875879103778
ENSG00000089351	-0.09480107485533813	0.02820559375831333	-3.361073539797276	8.249117160312482e-4	0.018182638412116495	-0.13484301395369594	-0.13163211337392727	-0.08749291421495117
ENSG00000089356	-0.04454279702505769	0.012103278288962686	-3.6802258001187576	2.5365363073592216e-4	0.0217210984220164	-0.14738079393875073	-0.19024064381634456	-0.12912614513220383
ENSG00000089472	-0.031655298246256375	0.017188811077775677	-1.841622326467081	0.06601571363131854	0.005529213220026935	-0.07435867952046259	-0.08325947087945512	-0.05601386889021272
ENSG00000089486	-0.01677830858596065	0.02265305617846054	-0.7406642376984947	0.45918204621621905	8.985091896358308e-4	-0.02997514286264229	-0.01166675799816054	-0.007415016454807529
ENSG00000089505	0.049332861728231946	0.021134014257142356	2.334287330745016	0.019904356009598098	0.008853533357530195	0.09409321632046712	0.057274379710867684	0.03444291193077263
ENSG00000089558	0.07662794859786684	0.014405755004673783	5.319259460750636	1.4647768627923298e-7	0.04432831595845905	0.21054290764226416	0.22358556242465183	0.1502269838193427
ENSG00000089597	-0.32507311599196825	0.03399549522171184	-9.562240934332806	2.793047157840075e-20	0.1303560022670902	-0.36104847633952125	-0.3874627995451598	-0.2623931436093002
ENSG00000089639	-0.1167586501508047	0.025309712532710287	-4.613195428431111	4.8347486161654465e-6	0.03371169538724436	-0.18360744916055177	-0.19381347377086855	-0.1311698221060397
ENSG00000089682	0.19767911626402912	0.03195467656116799	6.186234302376042	1.1298933421925397e-9	0.059033311220528344	0.2429677164162519	0.24194723656246006	0.16324806067965147
ENSG00000089685	-0.04693531871346349	0.008546120929214826	-5.4920026409895035	5.839129306072051e-8	0.04711633715592252	-0.2170629796992627	-0.22702631193465705	-0.15110369751052227
ENSG00000089692	-0.002520663067434025	0.010752775587549458	-0.23441975952261834	0.8147377796839598	9.007815348163918e-5	-0.009490951136827085	-0.020692227885552868	-0.012465359552454217
ENSG00000089693	-0.19617211227559334	0.027568873994512817	-7.115709996521386	3.1357881727214774e-12	0.07664361840485234	-0.27684583869881907	-0.28489385984045984	-0.1972736773121016
ENSG00000089723	-0.07935244755778952	0.019844476558682066	-3.9987170900243467	7.149528624203124e-5	0.025543131757700666	-0.15982218793928613	-0.1718485034140069	-0.11595459353643463
ENSG00000089737	-0.21879927785671666	0.042583727727482486	-5.138095923798353	3.7408352845608697e-7	0.04148338857507508	-0.20367471265494586	-0.20259066686866822	-0.13394109088207887
ENSG00000089775	0.33792672513021677	0.032832412537253615	10.29247316951762	5.1188481871838514e-23	0.1479673480993012	0.3846652416053481	0.3860310133444293	0.26314213517039187
ENSG00000089818	-0.060544079762971936	0.03312460575365047	-1.8277675578463217	0.06807275669156854	0.005446783588611546	-0.07380232779940815	-0.06745118903845326	-0.04369830764997684
ENSG00000089820	0.023055585777464804	0.019110815412367914	1.206415596612584	0.22812495596944168	0.0023802856265407136	0.048788170969413534	0.029879751711202253	0.02224504936442259
ENSG00000089847	0.06015375177637102	0.01337029061147909	4.499060904833729	8.174168851096765e-6	0.03211712883211927	0.17921252420553432	0.187030478587156	0.12552028575951965
ENSG00000089876	-0.16092731939380647	0.030920896589898286	-5.204484253098298	2.6616115627908106e-7	0.04251643959446011	-0.20619514929905616	-0.1999423374867982	-0.13313859992376637
ENSG00000089902	-0.02522248523505661	0.032909787653475894	-0.7664128830193968	0.44372715387163353	9.620059603617176e-4	-0.03101622092328009	-0.03562610949921233	-0.02288704213107259
ENSG00000089916	0.24280402477524268	0.03004278351301428	8.081941697248594	3.4319924666730548e-15	0.09672154854739835	0.31100088190774944	0.3130096291741556	0.21579516862995418
ENSG00000090006	0.023504119804787522	0.015568645962903478	1.5097086709269685	0.1316355627878183	0.003722517759238926	0.061012439381153374	0.09548275105194666	0.06137450849174024
ENSG00000090013	-0.10442073264123805	0.017553676965540655	-5.948652971467159	4.5567715456676645e-9	0.05482989449049554	-0.2341578409759013	-0.24003376459661793	-0.16308756248798897
ENSG00000090020	-0.14021810511783492	0.027520119641588476	-5.095112482939099	4.6538697250113364e-7	0.04082043560094941	-0.2020406780847592	-0.19941206956865715	-0.13272130462544385
ENSG00000090054	-0.22210521782008738	0.037596178185036744	-5.907654143114076	5.7696717269637695e-9	0.054117470998107375	-0.23263162080445246	-0.24040467467658921	-0.1615681796069173
ENSG00000090060	-0.14547951409467	0.04489504307471667	-3.240436006544317	0.0012584105670210258	0.016922511380771027	-0.13008655342029482	-0.13240675789803957	-0.09008228504043952
ENSG00000090061	-0.12259067918374182	0.033102287705638285	-3.703389937090694	2.3203239349703283e-4	0.021989361956344478	-0.14828810456791355	-0.17206382496078487	-0.11428541234314461
ENSG00000090097	-0.05679220798092981	0.024038740157788372	-2.362528468969267	0.01846368727268036	0.009067102239190925	-0.09522133289967603	-0.08146643344275539	-0.05409859046970688
ENSG00000090104	0.0246877592279268	0.012243278116963314	2.016433751816958	0.044192405471766866	0.006621446297074969	0.08137226982870031	0.07410430025485334	0.04921944544316686
ENSG00000090238	0.06703672248467277	0.022812615549664246	2.9385811696484496	0.003421807143168767	0.013958563080472861	0.11814636295913929	0.11452402335782762	0.07746712717576697
ENSG00000090263	-0.12133952149204838	0.03006828030946585	-4.035465954261749	6.14230406477371e-5	0.026002516180132162	-0.1612529571205812	-0.16472043359484892	-0.11241293344041545
ENSG00000090266	-0.2542842218403807	0.025978951937657313	-9.788086234217465	4.1189454735314654e-21	0.13574062323494568	-0.368429943455938	-0.35718632848518933	-0.2494676892407468
ENSG00000090273	-0.24962992238554782	0.02797803079755822	-8.922354978869144	5.302270839645844e-18	0.11544003270325416	-0.3397646725356437	-0.33613829391529987	-0.22801443095519255
ENSG00000090316	-0.1869069774691082	0.04546132902562174	-4.111339933853858	4.4725000629018514e-5	0.02696288408671303	-0.164203788283684	-0.15230358390638082	-0.10353203350175708
ENSG00000090339	-0.05470437067671131	0.015439261027776959	-3.5431987695714207	4.255227259771741e-4	0.02016572430279375	-0.14200607135891677	-0.1304563781543033	-0.0865513248238645
ENSG00000090372	-0.16656051413414433	0.038257423725472944	-4.3536782646251035	1.56986756889482e-5	0.0301365424636317	-0.17359879741412906	-0.16004264759192485	-0.10746958913721043
ENSG00000090376	0.03408870934262359	0.012077764931377057	2.822435238333202	0.004921405247784274	0.012890901540153776	0.11353810611488006	0.12177124509540688	0.08078408980345865
ENSG00000090382	-0.028373249124731183	0.010057809915426943	-2.8210166391404474	0.004942934869221844	0.012878113304349629	-0.11348177520795824	-0.12965286180110078	-0.08694722036329867
ENSG00000090432	-0.37705766596060314	0.039634262674674195	-9.513427032957985	4.20652672813329e-20	0.12920001418698918	-0.3594440348468574	-0.35382133381894854	-0.24009459484765677
ENSG00000090447	0.005368850201604158	0.02565370010678478	0.20928170904220667	0.8342982004561807	7.17962117201204e-5	0.008473264525560579	0.020667648876019133	0.014166640384076723
ENSG00000090470	0.0645444708150273	0.04286864370138379	1.5056336110056083	0.13267887619427687	0.003702523278650037	0.06084836299071635	0.07788810658514081	0.051263122417002704
ENSG00000090487	-0.26719355779099707	0.03805732258847214	-7.0208185867476685	5.898755117915284e-12	0.07476490171412717	-0.27343171307316716	-0.305723431776091	-0.2086476491612508
ENSG00000090520	-0.20361426769417787	0.026486298196160274	-7.687532103814186	6.028609290264594e-14	0.08832508333892708	-0.2971953622433001	-0.31083474020276136	-0.21239260696670917
ENSG00000090530	0.006180897734611224	0.013316614920517608	0.4641493180889379	0.6427063662808672	3.5304677212457297e-4	0.018789538901329374	0.027031492111207988	0.017376604217326737
ENSG00000090534	-0.006641498841242429	0.00860091217809257	-0.772185403562081	0.4403036824503721	9.765377328357921e-4	-0.031249603722859853	-0.024464909851207056	-0.017681598067146278
ENSG00000090539	-0.01346456145930286	0.010014429198015623	-1.3445161170015447	0.17928129117220257	0.00295472502091448	-0.05435738239571919	-0.03267055558603511	-0.023539734777166758
ENSG00000090554	0.015696464987525915	0.021467704556654792	0.73116643403126	0.46495825994077555	8.756331753207831e-4	0.02959109959634433	0.03938829467734339	0.026920896681523438
ENSG00000090565	-0.0028481690807593573	0.021297246600433806	-0.13373414574170084	0.8936569112746722	2.9318520296306205e-5	-0.005414657911291295	-0.00796270911414495	-0.006205930077616691
ENSG00000090581	-0.062104299497538006	0.027417735808380753	-2.2651140827812135	0.023855586304392756	0.008340896429486367	-0.09132850830647728	-0.08638595230302137	-0.058485541041815234
ENSG00000090612	0.043699158444116044	0.027275236616618046	1.6021550631568622	0.10963899866078601	0.004190400824550687	0.06473330537328356	0.08295876410466962	0.054890381548575215
ENSG00000090615	-0.027677912057266982	0.04282255767297522	-0.6463395360136128	0.5183025805406711	6.843752373389074e-4	-0.026160566456767356	-0.08145604167834124	-0.05523277769078855
ENSG00000090621	-0.0975112086884886	0.02799050035249691	-3.4837251017483166	5.299091435465246e-4	0.019507525590207474	-0.13966934377381174	-0.1531787432298643	-0.09972287641963373
ENSG00000090659	0.004285700919084593	0.010101862855687791	0.4242485747736672	0.6715341145090957	2.9497338010988467e-4	0.01717478908487317	-0.00482986698843099	-0.0036807585287933478
ENSG00000090661	0.002259545063922263	0.015014925476762211	0.15048659864607644	0.8804304698870732	3.712356666187773e-5	0.006092911181190717	-0.0255888953343993	-0.015846521456810897
ENSG00000090674	-0.1437277544957658	0.03317935457988075	-4.331842988378058	1.7287894021568957e-5	0.02984400808635254	-0.17275418399087406	-0.1827645153286348	-0.12248151999737632
ENSG00000090686	0.05127808902880532	0.04801861750750789	1.0678793286955377	0.28599737147897086	0.0018659645534998127	0.04319681184416121	0.06588622072855593	0.04414770258663184
ENSG00000090776	-0.026445806284555194	0.02135279410396055	-1.2385173647906802	0.21600068268212116	0.0025083240675955174	-0.050083171500968866	-0.037049100654997835	-0.026738998730972605
ENSG00000090857	0.08177282830983719	0.023624381300400007	3.461374385641694	5.749858982135132e-4	0.019262823893107097	0.138790575663866	0.15949643865482102	0.10568270927003458
ENSG00000090861	-0.1807045800035628	0.024032250682462362	-7.519253289723411	1.9781429971937989e-13	0.084824977400872	-0.2912472787870666	-0.3056724152802643	-0.2046030947313558
ENSG00000090863	-0.16048879466216118	0.03257418389766676	-4.926870774916229	1.0776998547266445e-6	0.03827061097195444	-0.19562875803918603	-0.19045243163970715	-0.12696476948448215
ENSG00000090889	-0.046694660370260634	0.00896425512746853	-5.208983870525673	2.600561144098822e-7	0.042586855676756075	-0.20636582972177378	-0.2390585616368853	-0.16039119286805897
ENSG00000090905	0.43731189311582847	0.03194421463729791	13.689862094941763	2.1555670692297703e-37	0.2350256178591062	0.4847944078257368	0.4597607127415219	0.31947700044392957
ENSG00000090924	0.021329495344116545	0.024587499136762118	0.8674934862417808	0.38601280342274535	0.001232160152087681	0.03510213885346218	0.023994924316766753	0.015846521456810897
ENSG00000090932	-0.005482836688728217	0.008029901109351756	-0.6828025170002174	0.49499086192582076	7.637101980413683e-4	-0.027635307091497585	-0.04451140938313277	-0.028999721044597797
ENSG00000090971	-0.058927095675686485	0.016880281726516462	-3.4908834242452604	5.161849966240805e-4	0.019586203885259935	-0.1399507194881824	-0.12758759678277076	-0.08625172819942784
ENSG00000090975	0.034542220132681004	0.01822184959712206	1.8956484054251315	0.05847895607137482	0.0058564554175867325	0.07652748145330976	0.0720606302129507	0.04705806979544518
ENSG00000090989	0.15866598517143576	0.042564265114553995	3.7276805964913304	2.1122918953804707e-4	0.022272320194105893	0.14923913760842306	0.16096738374613986	0.10678479685278375
ENSG00000091009	0.03143738195855358	0.046036983555532915	0.6828723241745778	0.49494677738627235	7.638662444800459e-4	0.027638130263822554	0.03151159900870202	0.021249960576115084
ENSG00000091010	0.013112292724230588	0.011886967555631867	1.1030813925304424	0.2704268031549198	0.0019907642939857	0.04461798173366538	0.03758132866526239	0.024779447810363106
ENSG00000091039	0.027128647477570215	0.022148398134212745	1.2248582183315755	0.22110141708660638	0.0024534374060591725	0.049532185557061514	0.052698809929700025	0.035234703009640975
ENSG00000091073	-0.12969738263098474	0.02421186757990312	-5.356769039107048	1.202161708437161e-7	0.044927509503385255	-0.21196110375110114	-0.21073108300701396	-0.14091741227967555
ENSG00000091106	-0.010588686095963392	0.023553466935109377	-0.44955955423189253	0.6531877508125555	3.312079580600817e-4	-0.018199119705637038	-0.0491290687111984	-0.0332338255535818
ENSG00000091127	0.02405571680948496	0.02555098927054814	0.941478881884752	0.3468321936645583	0.00145097764567823	0.03809170048288995	0.018434780664883417	0.012080163892464215
ENSG00000091128	0.007998914446277922	0.016633764669620025	0.48088418978820663	0.6307712401970262	3.7895405084273587e-4	0.01946674217332554	0.007140089711881992	0.005901314940278392
ENSG00000091129	0.0038933496859943407	0.010216263112143874	0.38109332573535537	0.7032666896664754	2.3802877622228723e-4	0.015428181235073758	-0.008213420246534877	-0.005210841289309188
ENSG00000091136	-0.02816954140298609	0.021527046271344247	-1.3085650975017415	0.19117451316638912	0.002799261180641459	-0.05290804457397157	-0.06425918976519271	-0.04375180704719767
ENSG00000091137	0.040294997737614156	0.010913540992433057	3.692201987013458	2.4224909848917308e-4	0.021859602684813143	0.14784993298886898	0.14794173895252194	0.09898458473798623
ENSG00000091138	0.01675513996678973	0.006368864993061178	2.630789000087819	0.008733893065577567	0.011218697683315293	0.10591835385482183	0.13889961010608345	0.09448622157810804
ENSG00000091140	-0.173706993122684	0.0325690495715845	-5.333498993911019	1.359117107987243e-7	0.04455537679581841	-0.2110814458824326	-0.19863705858433883	-0.13199371282324052
ENSG00000091157	0.04566835848673883	0.034137193409372955	1.3377889019487992	0.18146378397683477	0.0029253176494822663	0.05408620572273793	0.0652914558141517	0.042189624648349335
ENSG00000091164	-0.18013325855826795	0.037514538274217385	-4.80169200648454	1.9816943923724594e-6	0.03642053335112303	-0.19084164469822462	-0.1942837992695929	-0.13070972728994051
ENSG00000091181	0.01154144453303075	0.011381395848977304	1.0140623071350099	0.3109550674530297	0.00168293731258733	0.041023618960146786	0.04155521802406475	0.02723830223600586
ENSG00000091262	0.022226867217261918	0.010439807854628601	2.129049454431041	0.03365009054205163	0.007376093186496332	0.08588418472860014	0.10764721436136863	0.07262008178755945
ENSG00000091317	-0.049164196506021336	0.029309843724871765	-1.6773953818218945	0.09397746905890318	0.004591371688236411	-0.06775966121695298	-0.06479484988350838	-0.0424571216344535
ENSG00000091409	-0.021902732087488285	0.014668597234699236	-1.493171551242567	0.1359093171909197	0.0036417079841318404	-0.06034656563659503	-0.04485043639983981	-0.03156464436029179
ENSG00000091428	0.06145406769939118	0.01738091721700594	3.535720637301173	4.3749945358523105e-4	0.020082399851781185	0.14171238425692065	0.17628060402450957	0.11677848425363546
ENSG00000091436	0.0012669840044720595	0.01836571641092622	0.06898636438262214	0.9450230807868586	7.801772690445579e-6	0.002793165353223526	0.035331056681891466	0.023850031281047596
ENSG00000091482	-0.008164676234787135	0.010086565130733348	-0.809460517922965	0.41856592920273283	0.0010729889826930914	-0.03275651053902229	0.013670800319198886	0.010191704664833958
ENSG00000091483	-0.21658770119278056	0.02666435681677819	-8.122742381563677	2.5352097318597685e-15	0.09760502808951432	-0.31241803419379266	-0.30689466477032645	-0.20910774397735
ENSG00000091490	-0.02679493064452239	0.013917710385497292	-1.925239849253048	0.054663970681889676	0.006039610439793086	-0.07771493061048831	-0.06259752831235862	-0.04148343260503433
ENSG00000091513	0.018840735240443406	0.0058980366899904465	3.1944079412761206	0.0014734279741152206	0.01645303498862576	0.12826938445562808	0.1329864194168091	0.08854150240047952
ENSG00000091527	-0.058948272504170694	0.02822059331457858	-2.0888388790082026	0.037136149782115845	0.007102065231989965	-0.08427375173795154	-0.06881724798365743	-0.04660867485879018
ENSG00000091536	0.14049532053051653	0.01521153760618991	9.2361025011269	4.18568547065936e-19	0.1226879097628807	0.3502683396524451	0.33222764000226424	0.2252966615763742
ENSG00000091542	-0.26126079257715973	0.04117801671687228	-6.344666727722968	4.346939776309775e-10	0.06190618837502456	-0.2488095423713178	-0.22202525567854697	-0.1513176950994056
ENSG00000091592	0.09674469961602072	0.017973570442170753	5.382608866017631	1.0484612603944497e-7	0.04534229437540433	0.21293730151245002	0.20410121583796847	0.1358884689409172
ENSG00000091622	0.038688673049421834	0.013955430311819991	2.772302407375661	0.00573609280623475	0.012442672912308338	0.11154672972484807	0.1289839410464313	0.08830610505270785
ENSG00000091640	-0.15515271635785166	0.029148562828917455	-5.322825597560134	1.4375914635047334e-7	0.04438513403225364	-0.21067779672346418	-0.16610971041167866	-0.11225243524875295
ENSG00000091651	-0.023756001021532563	0.011552768704086405	-2.0563036991409405	0.040178125891431785	0.006884059752086838	-0.08297023413301204	-0.1025369267881294	-0.06574005930496025
ENSG00000091656	0.020034117149402307	0.01291935849909518	1.5507052576027993	0.12149097294996662	0.003926630294973838	0.06266283025026743	0.07514994210133281	0.050300133267027695
ENSG00000091704	0.032119304979365895	0.007568002293717615	4.244092923442811	2.536448685918027e-5	0.028681482883626402	0.1693560831019253	0.1922498969166368	0.13173370446181865
ENSG00000091732	-0.10517963963229726	0.04078178946736766	-2.57908348324094	0.01013933471854398	0.010786756802460966	-0.10385931254567829	-0.11644553127247365	-0.08039889414346865
ENSG00000091831	0.020862604875868773	0.0058949652452733575	3.5390547709499423	4.321211642258007e-4	0.02011953015423388	0.14184332960782406	0.12233910136039612	0.08112648594567198
ENSG00000091844	0.14677231477160194	0.01859781663166642	7.891911060231305	1.3846626672172146e-14	0.09264302194391466	0.304373162325318	0.3261901295805547	0.22328508424087087
ENSG00000091879	-0.050908401412575105	0.01956846744841207	-2.6015528066663283	0.009505494865528935	0.010973455433571215	-0.10475426212604076	-0.09999780254765958	-0.06535486364497026
ENSG00000091947	0.021151063084483133	0.013804212379046797	1.5322180290842242	0.12598707400764778	0.0038339200408234516	0.06191865664582338	0.053604097517265865	0.03481740771131847
ENSG00000091972	0.044854697783700416	0.01946149820098646	2.3047916106184894	0.02151313065756131	0.008633122404044086	0.09291459736792734	0.10644917742063417	0.06994511192651777
ENSG00000091986	-0.0026598882727531846	0.012364124777942225	-0.21512952356308013	0.829738240855571	7.586426369892931e-5	-0.008710009397178179	0.008680081143198858	0.005232241048197521
ENSG00000092009	0.030552854551262252	0.007518858724177371	4.063496292730917	5.4661977970202234e-5	0.02635544421357768	0.16234359923808997	0.16764898363343042	0.1137623195403964
ENSG00000092010	-0.13527448378674303	0.02434042088696812	-5.5576066007621545	4.090917989312088e-8	0.04819413025443406	-0.21953161561477635	-0.2206015316023494	-0.14930611776390226
ENSG00000092020	-0.17452397030206235	0.035146956008402765	-4.965550082355297	8.90393359908529e-7	0.038850433787798073	-0.197105133844347	-0.19932796695137078	-0.13198301294379636
ENSG00000092036	-0.1136127558724045	0.03359193455581429	-3.3821438799135715	7.652426370874622e-4	0.018407114964201783	-0.13567282323369662	-0.1377218705507266	-0.09098107491374953
ENSG00000092051	0.04614964471508306	0.015501938395752066	2.977024133170937	0.0030260309503438378	0.014320903619806723	0.11966997793852377	0.11460058736516114	0.07695353296244697
ENSG00000092054	-0.015866033284485253	0.00876816023434019	-1.8095053991311076	0.07086461078968094	0.005339062369347506	-0.07306888783434065	-0.0036688013468014393	-6.149881444108938e-4
ENSG00000092068	-0.0062795943957773045	0.011555278989604937	-0.5434394445539906	0.5870258083628279	4.8390740860617017e-4	-0.021997895549487938	-0.019425479656185768	-0.013674445929645054
ENSG00000092094	0.09685003676822115	0.03862209650895524	2.507632819615701	0.012412946985836332	0.010203379084471383	0.10101177695928051	0.12738287640623897	0.0830845638839545
ENSG00000092096	-0.024853415582524824	0.014233574661505153	-1.7461120044384308	0.0812948876889059	0.004973350570523485	-0.07052198643347608	-0.0331579476600694	-0.019131384446170074
ENSG00000092098	-0.03163595481618166	0.03487711302940643	-0.9070691943311934	0.36472838178346667	0.0013469938542267745	-0.03670141488044657	-0.021471322283595648	-0.01505473037794256
ENSG00000092108	-0.16597562857324874	0.04158541514018337	-3.991198068210913	7.374065874407504e-5	0.02544960398312195	-0.15952932013621118	-0.1896889903276081	-0.12614087876728133
ENSG00000092140	0.00795022800112686	0.03075878543960724	0.25847015373011345	0.7961312661892772	1.0950738447392872e-4	0.010464577606093055	-0.005871922760037063	-0.0045046492459941846
ENSG00000092148	0.00783797810934333	0.03371154422294032	0.23250130749008155	0.8162266563614393	8.86099475561536e-5	0.009413285693961083	0.051593958584215956	0.0340363165118943
ENSG00000092199	-0.34099512953682104	0.046653493379054556	-7.309101737918589	8.469695885478673e-13	0.08052625666392577	-0.28377148669999425	-0.27364455236843777	-0.1868305949745949
ENSG00000092200	0.1334598313865652	0.02348382760489993	5.683052764308261	2.0512355206361793e-8	0.05028372273363203	0.2242403236120388	0.23577502583930154	0.15815491806422813
ENSG00000092201	-0.15066071363771566	0.03987330728302496	-3.778485505812446	1.7326092822695619e-4	0.022869581610346936	-0.15122692091802534	-0.153561903551009	-0.1021410491740154
ENSG00000092203	-0.1544846063952051	0.04398440566971958	-3.512258584445481	4.7715467697105385e-4	0.019822027248426213	-0.1407907214571558	-0.1507473321142415	-0.10124225930070539
ENSG00000092208	-0.14077314242328642	0.03485723934598191	-4.038562578809436	6.06388458927249e-5	0.02604139806675939	-0.16137347386345488	-0.17996585873510107	-0.12053414193853798
ENSG00000092295	0.03767041635349701	0.012663847634204544	2.97464226052047	0.003049280296321831	0.014298324431588858	0.11957560132229642	0.1316146018112243	0.08813490698160117
ENSG00000092330	-0.2233277650871354	0.042395272602193994	-5.267751600105951	1.9176379765386867e-7	0.04351115864873462	-0.2085932852436386	-0.21645793987691686	-0.14683444561229975
ENSG00000092421	0.03637903556321197	0.012250780792671737	2.9695279165368342	0.003099753929497375	0.014249900097330733	0.11937294541616501	0.13604701653047502	0.08976128865711452
ENSG00000092439	0.19066303045853886	0.03068658721010666	6.213236719779116	9.615032474171325e-10	0.05951904714310135	0.24396525806577746	0.2646713292361353	0.17838839009314736
ENSG00000092445	-0.03571254244704917	0.015023991528199481	-2.3770342508525806	0.01775990150187253	0.009177761961150896	-0.09580063653833898	-0.14432629491118124	-0.09706930631748038
ENSG00000092470	-0.06112898145245071	0.019519558909741847	-3.131678422402382	0.001821304350018062	0.015823317997172563	-0.12579077071539324	-0.15661218742744776	-0.10266534326677958
ENSG00000092529	0.15407015682940509	0.012049400028748523	12.786541774844466	2.4542111140823145e-33	0.21137242393219302	0.4597525681626938	0.4768470769025491	0.3391219791034197
ENSG00000092531	-0.08419856856978311	0.03940938133558233	-2.1365107930217895	0.033035076589819176	0.007427498730996379	-0.08618293758625577	-0.08415415729677478	-0.05623856635854022
ENSG00000092607	0.0045080349719309855	0.013839268460271743	0.3257422879592342	0.7447310544572956	1.7391735104261172e-4	0.01318777278552461	0.03119262157507249	0.018906686977842573
ENSG00000092621	-0.030178288235881968	0.009920244919885895	-3.0420910450897503	0.002450345373939428	0.014944292932184598	-0.12224685244285265	-0.1173974640091227	-0.07905070933350364
ENSG00000092758	-0.013151379450231546	0.008733412657448862	-1.5058694654734461	0.1326183172892952	0.0037036790585580803	-0.06085785946414865	-0.06366481748672351	-0.04069164152616599
ENSG00000092820	-0.09084114388951464	0.020660360516338093	-4.396880868447479	1.2956039832700819e-5	0.030719150029665097	-0.1752687936561004	-0.19147373005821391	-0.12866605031610467
ENSG00000092841	-0.30627603906770573	0.030076240516635745	-10.183321911470237	1.340264560774449e-22	0.14529919937227004	-0.3811813208596007	-0.37509139092224075	-0.25420773583451267
ENSG00000092847	0.022998892752950525	0.03979613839332849	0.5779176995928356	0.5635329525110704	5.472231165143055e-4	0.02339280052739238	0.06371028472800157	0.0426497194644485
ENSG00000092850	0.03873643723438472	0.010067763815109484	3.8475711136816604	1.318563118165282e-4	0.023693523298843715	0.1539270063986291	0.1498832006192609	0.09975042640407059
ENSG00000092853	-0.04341223638771326	0.010615968152915262	-4.089333705828024	4.906107823309274e-5	0.026682696330530775	-0.16334838943353747	-0.1838213603871275	-0.12257781891237382
ENSG00000092871	0.04583059795122753	0.03211171050682329	1.4272238142371507	0.15402706896229987	0.00332817774585501	0.05769036094405261	0.04995245244271411	0.03219593724749763
ENSG00000092929	-0.027010840710521188	0.01377268746888031	-1.9611888218296376	0.05031151143281709	0.006265838591044697	-0.07915705016639164	-0.08398304655628272	-0.05673076081297189
ENSG00000092931	-0.09790116042119501	0.03296381450961594	-2.9699584795514506	0.0030954754330995457	0.014253973784197809	-0.11939000705334465	-0.1283161720238379	-0.08763201264772534
ENSG00000092964	-0.0010836402356888882	0.019053885123422862	-0.05687240311724005	0.9546654613951082	5.302382108092462e-6	-0.002302690189342165	-0.0023286975550153893	-0.002899667329369178
ENSG00000092969	-0.005342161996713358	0.010902492763388854	-0.4899945464447012	0.62431393568581	3.9344293770319876e-4	-0.019835396081329053	-0.01843894260579488	-0.013706545567977554
ENSG00000092978	0.030210757715759845	0.02255662175093216	1.3393298894375163	0.18096210840884802	0.0029320410559765713	0.05414832459066972	0.0327449470078614	0.022812142974963423
ENSG00000093000	-0.060976149365643016	0.0369375371472862	-1.6507908776512172	0.09929599969623766	0.004447525448101882	-0.06668977019080066	-0.07579648260770484	-0.05354219673861021
ENSG00000093009	-0.05414520722366768	0.01038580018062181	-5.213388114735127	2.5421190288178604e-7	0.0426558281199041	-0.2065328741869055	-0.2189703910495327	-0.14641715031397726
ENSG00000093010	-0.1699696380529462	0.022383732588970195	-7.593444809857156	1.1745264386737218e-13	0.08636187458168922	-0.29387390932454205	-0.28633624721143647	-0.19488760419605244
ENSG00000093072	-0.006496472282034551	0.016298931517522892	-0.39858270924386846	0.6903401813824555	2.603718218225146e-4	-0.016136041082697835	-0.01715245787675958	-0.012379760516900882
ENSG00000093100	0.138803371782132	0.011546610510816204	12.021135696238211	5.0491188116226414e-30	0.1915258158014046	0.4376366252970653	0.42069964194400256	0.2923976049685426
ENSG00000093134	0.0081968408077543	0.008013527186598157	1.0228755224619088	0.3067721758824225	0.0017122669401614145	0.0413795473653523	0.05010078583102085	0.03414262987991398
ENSG00000093144	0.019835269887417756	0.01741886153654533	1.1387236672042387	0.2552654287954574	0.002121214801404831	0.046056647743890636	0.06731722165741634	0.04472549607661684
ENSG00000093167	0.014951296868801194	0.02902580568972698	0.5151035953531813	0.6066672346160535	4.347809062012019e-4	0.02085140058128543	0.040973575352946975	0.02601140692876927
ENSG00000093183	0.0690279471569842	0.038807085232388905	1.7787459878427705	0.07577934882716532	0.005160018547819568	0.0718332690876549	0.0867928801861007	0.05761885080683773
ENSG00000093217	0.008848970934525134	0.022938410271958195	0.38577088950853955	0.6998008542006615	2.4390636270087436e-4	0.015617501807295124	0.010949857132228683	0.005596036949299188
ENSG00000094631	0.15199384950455444	0.04551718222078892	3.339263154895708	8.912129805435672e-4	0.01795164813479717	0.13398376071299634	0.1208853013715742	0.07967130234126531
ENSG00000094755	0.009507688532945579	0.0046074322529182764	2.0635547113956054	0.03948241979125918	0.006932357833433639	0.08326078208516668	0.08148192947432513	0.05388459288082355
ENSG00000094796	0.01070676015855204	0.00660290106426012	1.6215236385268743	0.10542211628965543	0.004291891921105666	0.06551253254993027	0.051214834740179085	0.03447917915554688
ENSG00000094804	-0.047237717207335876	0.010688258526419697	-4.419589691863427	1.1704610990955028e-5	0.03102741252050315	-0.17614599774193868	-0.18770612650417925	-0.12325191131735631
ENSG00000094841	-0.10975206744093428	0.03986575680408576	-2.7530411119571676	0.006080227895916504	0.012272490605448595	-0.11078127371288245	-0.15090881018646046	-0.10003317292351456
ENSG00000094880	-0.09382103339906858	0.04638656222421907	-2.0225907870810764	0.04355117153322884	0.006661674466390577	-0.08161908150910732	-0.09155034510810962	-0.06089301391675274
ENSG00000094914	-0.04155978828930852	0.044415007503293656	-0.9357149897188827	0.34979023016219024	0.001433291157271361	-0.037858831958622365	-0.036461926702004425	-0.02403192923159843
ENSG00000094916	0.06123973829264688	0.02937876047406803	2.084490199874219	0.03753100585110596	0.007072733871666205	0.08409954739275406	0.07840112469786896	0.05085652699812437
ENSG00000094963	0.027024535676584287	0.007473032732889903	3.61627422795104	3.2359134028027723e-4	0.020988465425113227	0.14487396393111193	0.13457478882843504	0.08905509661379951
ENSG00000094975	-0.02969200411779729	0.023404941619973148	-1.2686211570149328	0.20506011568541826	0.002631417438929444	-0.05129734339056403	-0.06071235230956864	-0.04080934020005183
ENSG00000095002	-0.051560822331309694	0.02748715696293326	-1.8758150361217802	0.061158027647045296	0.0057352484165351545	-0.07573142291370913	-0.10313687449687622	-0.06867182627266194
ENSG00000095015	0.07835995974989747	0.018900020299651165	4.146025163335076	3.8622159443196226e-5	0.027407225374918062	0.16555127717694643	0.18107960982844615	0.12120823434352047
ENSG00000095059	-0.07006338132985462	0.0314388363462618	-2.228561533200176	0.026206723590903015	0.008076027907580585	-0.08986672302682838	-0.0851760839327776	-0.05629206575576105
ENSG00000095066	0.0925604055456334	0.025282830582436997	3.6609985279864796	2.7302447506744824e-4	0.02149959520905696	0.1466274026539961	0.181060527722003	0.1212296341024088
ENSG00000095139	-0.2296450780422275	0.03879582495190823	-5.919324523370705	5.3955630875005835e-9	0.054319870972297346	-0.2330662373066854	-0.22762013452281718	-0.1551482519404173
ENSG00000095203	-0.016083821023264125	0.01606674082380369	-1.0010630780472372	0.3171932456777458	0.0016401371476076243	-0.04049860673662318	-0.035178190424514436	-0.024395725132700097
ENSG00000095209	-0.051100964788944624	0.01507282170781879	-3.3902719596581443	7.433179793426666e-4	0.018494056252905115	-0.1359928536832178	-0.13376054042634133	-0.08884109902491619
ENSG00000095261	-0.16760372632448978	0.02853264699654011	-5.874103666050105	6.991666903971667e-9	0.053537348590691994	-0.23138139205798633	-0.2619141349973421	-0.17569202047321736
ENSG00000095303	-0.04955026815536024	0.02019833085992253	-2.453186280539534	0.014438456804820372	0.009769392657528249	-0.09884023804872284	-0.10569688696909038	-0.07037310710428445
ENSG00000095319	-0.1900751840298002	0.03803519211272056	-4.9973504397321324	7.60322049053534e-7	0.03933000506074869	-0.19831793933164168	-0.22548008544672582	-0.14928471800501392
ENSG00000095321	-0.047506249205282194	0.011293665904498583	-4.206450731498895	2.9836642895396126e-5	0.028189247206828097	-0.16789653720916378	-0.14917346405648316	-0.10001177316462623
ENSG00000095370	0.01171037812099407	0.021983550962387736	0.5326881967808421	0.5944434262447439	4.6495865549003407e-4	0.0215628999786687	0.05292800461284955	0.03347992278079763
ENSG00000095380	-0.21573821850106342	0.02148007197396309	-10.043645047491875	4.545788508097095e-22	0.14190235047197933	-0.3766992838750551	-0.3705413686525799	-0.2556201199211427
ENSG00000095383	-0.12901386527012323	0.02462855452758521	-5.238385595290267	2.2337505085344967e-7	0.043048215071614944	-0.20748063782342382	-0.21161255068118714	-0.1415166055285489
ENSG00000095397	0.08950578864479189	0.01949127123763471	4.5920959979239155	5.332170258046232e-6	0.03341430595837852	0.18279580399554743	0.18564847862298905	0.12304861360791715
ENSG00000095464	0.29518458673313125	0.01505614856126636	19.60558409290188	9.697074688960979e-67	0.3865517630611439	0.6217328711441461	0.630183738305488	0.45226250434603843
ENSG00000095485	0.026311232913263885	0.04565219623999068	0.5763410105167212	0.5645972971357008	5.442429177036967e-4	0.02332901450348266	0.020442904066800098	0.012422560034677548
ENSG00000095539	0.05325256418833308	0.016764918726074256	3.176428413309876	0.0015662745851657152	0.016271351557899428	0.1275592080482606	0.12517238844340073	0.08566323482999867
ENSG00000095564	0.24607047425805137	0.026232202527665886	9.380473256049783	1.2734490259757964e-19	0.12606608289355412	0.35505785851541677	0.3506000177292047	0.24405355024199846
ENSG00000095574	0.15159502105845507	0.031394515225634974	4.828710364499313	1.7395292760589735e-6	0.036816419363598966	0.19187605208466904	0.23066952842446986	0.16030559383250564
ENSG00000095585	0.048809989753770947	0.01798255024846616	2.7142974205193307	0.006829467846975694	0.011933591507893042	0.10924097906872265	0.07645370281151004	0.05101702518978687
ENSG00000095587	-0.046578002750184956	0.011852991323423443	-3.929641174893905	9.480759319246053e-5	0.024689863798839144	-0.15713008559419503	-0.16776736697797529	-0.11245573295819211
ENSG00000095596	0.004814913810490099	0.007717805664298471	0.6238708280467908	0.5329456435800084	6.376502084966873e-4	0.025251736742186462	0.02605985297533036	0.017458954497950707
ENSG00000095627	-0.0014578264495196552	0.0063339207631618495	-0.2301617756253582	0.8180432254706216	8.683580800077396e-5	-0.009318573281397412	0.05451396777209595	0.03777180170554006
ENSG00000095637	0.042637107403028555	0.010527515743680455	4.050063513666376	5.7808716515079093e-5	0.02618604011468281	0.16182101258700243	0.1617082354041094	0.10812228178330459
ENSG00000095713	0.005246096073095109	0.007746556540713036	0.6772165213696651	0.49852533077226824	7.512748614322056e-4	0.027409393671371216	0.040210283338805816	0.025504185756857676
ENSG00000095739	-0.006349613889324938	0.00948841006867693	-0.6691968246910236	0.5036231208723159	7.335997808231264e-4	-0.02708504718148235	-0.027471741697308025	-0.016691811932900067
ENSG00000095752	0.0030487751784415798	0.013035591594996883	0.23388084508659454	0.8151559541485104	8.966450004571092e-5	0.009469134070532015	-0.021087425613790234	-0.013755246817889887
ENSG00000095777	0.0034036110976660857	0.008330675378050966	0.4085636449877357	0.6830032996896689	2.7357145294346254e-4	0.01653999555451762	0.006737416925358748	0.005375654018497222
ENSG00000095787	0.059317411073388365	0.04604105619213638	1.2883590425434144	0.19810946260722617	0.002713712483959448	0.052093305558002234	0.052334522309166444	0.034346613015775136
ENSG00000095794	-0.06620230781440561	0.034146117828196265	-1.9387945694880384	0.052987239809623485	0.006124431325307684	-0.07825874599881931	-0.12927341843347454	-0.08594143169554701
ENSG00000095906	-0.13485032486657272	0.022584260716535215	-5.970986899201051	4.004732810634807e-9	0.05521960243262317	-0.23498851553346795	-0.2188481503950891	-0.15056870353831392
ENSG00000095917	0.007295545045411222	0.006325928872487183	1.1532764898987573	0.24924860788614708	0.0021756605444394677	0.04664397650757769	0.04878839278214445	0.03245031246544119
ENSG00000095932	0.01771927407517595	0.012360938929672893	1.4334893308662964	0.1522303915209948	0.0033573649842555432	0.05794277335661056	0.0794329110159776	0.053080106680198955
ENSG00000095951	0.04610913131150864	0.028789119205404543	1.6016166032218393	0.10975811312990846	0.004187596431027053	0.06471164061455317	0.04378497952650513	0.029007373173135946
ENSG00000095970	-0.047420035259881185	0.015082663496921996	-3.1440093634362696	0.0017474576622105767	0.015946180579135633	-0.12627818726579626	-0.19855633263609382	-0.13284970317877387
ENSG00000096006	-0.010354388969005703	0.004776949794889478	-2.1675733289228063	0.030577273660188774	0.007643381427288488	-0.08742643437364056	-0.0879132818894592	-0.057106762609131625
ENSG00000096060	-0.031954546332079246	0.013140005447768178	-2.431851832870184	0.015308590131683009	0.009601834452823008	-0.09798895066701649	-0.07792551170188597	-0.05043923169980186
ENSG00000096063	-0.07656101298597727	0.023463875309933154	-3.2629312922390987	0.0011642467308965857	0.017154236482993062	-0.1309741825055342	-0.16075363274310206	-0.10716999251277376
ENSG00000096070	0.029077260557173513	0.030874479815105393	0.9417894886425718	0.34667324446485037	0.001451933808038636	0.03810424921237257	0.04967237214238292	0.032955628688033464
ENSG00000096080	-0.35591218730609187	0.029305810584881208	-12.144765157586395	1.5004605360699266e-30	0.19471449749711137	-0.4412646569770919	-0.453108936487301	-0.31312127205409457
ENSG00000096088	-3.448522829831004e-4	0.007404357279004619	-0.04657423595170701	0.9628678096908025	3.5559864606300866e-6	-0.0018857323406647666	0.035848860473347156	0.0260474626762606
ENSG00000096092	-0.13283344257984278	0.025889271321636896	-5.130829714346867	3.881947468917811e-7	0.041370991943324005	-0.20339860359236545	-0.20184942257476365	-0.13490408003205387
ENSG00000096093	0.2128723096102172	0.020124538717872332	10.577748518586821	4.002360618373749e-24	0.15499446638496517	0.3936933659397428	0.4184957229975855	0.28811565379307696
ENSG00000096384	-0.2274432257074754	0.028681946021611494	-7.929839402671623	1.05034879352953e-14	0.09345222485963067	-0.3056995663386364	-0.3304226140816812	-0.2213163064231442
ENSG00000096401	-0.11185312968494934	0.039620413561831214	-2.823118681242246	0.004911063235914553	0.012897064744463633	-0.11356524443888667	-0.11828620853595868	-0.07883671174462031
ENSG00000096433	-0.04691531389300834	0.020742677721099844	-2.2617771207661	0.024062342259198153	0.008316543177825802	-0.09119508307921972	-0.10763781727465657	-0.07312297612143528
ENSG00000096654	0.009115059382947483	0.03449114643849136	0.26427243870256734	0.7916592571985525	1.1447856833366466e-4	0.01069946579664848	0.01679458330983172	0.01069987944416671
ENSG00000096696	-0.0073113932989856915	0.012825797085128616	-0.5700537167754806	0.5688511529345979	5.324397012196349e-4	-0.02307465495342498	-0.06407669258258439	-0.04120523573948599
ENSG00000096717	0.06231162810972617	0.03476500428334763	1.7923664729583628	0.07356970803359345	0.0052389296809567795	0.07238045095850605	0.1213979791998253	0.08190757714509615
ENSG00000096746	0.013779222139845736	0.045153456774251935	0.30516428030606785	0.7603451323338994	1.5264102171022147e-4	0.01235479751797746	0.02146593008342105	0.014541136164622557
ENSG00000096872	0.07033305252789196	0.0258043216150903	2.7256307519730094	0.006602125316093523	0.012032253486823463	0.10969162906449807	0.11960025630763406	0.07948940439071447
ENSG00000096968	0.0982229188743153	0.022396211992638568	4.385693388980256	1.361865334412408e-5	0.03056779692936098	0.17483648626462545	0.18729008946740688	0.1257021837100705
ENSG00000096996	-0.012948290137854764	0.014676982066185241	-0.8822174803692603	0.3780067174987035	0.0012742883512384057	-0.035697175675932835	-0.05880639277795034	-0.03804877130345682
ENSG00000097007	-0.12133485442647643	0.03961400624685611	-3.062928138860127	0.0022884139746248413	0.015146607297512278	-0.12307155356747651	-0.11857429860936478	-0.07939310547571699
ENSG00000097021	-0.14890290857018154	0.017215664534570307	-8.649268709388108	4.5819173467074776e-17	0.10924178338528151	-0.33051744792867027	-0.3270032786020303	-0.22146610473536255
ENSG00000097033	-0.03858611761946786	0.035211284284595266	-1.095845221310177	0.27357896950952415	0.0019647824385588255	-0.04432586647273656	-0.055998810260826606	-0.03737467889847432
ENSG00000097046	-0.015544405137307026	0.01527370163092415	-1.017723503635477	0.30921284695491486	0.0016950908534992596	-0.041171481070023	-0.07043362542531648	-0.043805306444418504
ENSG00000097096	0.05208897504871047	0.014771888113598527	3.5262232321377405	4.5316507368244296e-4	0.019976809240843017	0.1413393407400892	0.16550198851141795	0.10968446418215293
ENSG00000099139	0.0023166576962633735	0.014584089425145946	0.1588482920482497	0.8738409759847466	4.13635019188628e-5	0.006431446331802931	0.02311350899405157	0.012957554006885884
[truncated: 21,071 more rows]
