# Supplementary material for: Towards resolution of the intron retention paradox in breast cancer
Source: Breast Cancer Res. 2022 Dec 29;24:100. doi: 10.1186/s13058-022-01593-1 (PMC9798573; doi:10.1186/s13058-022-01593-1)
Supplement: Supplementary file 3 — Additional file 3. RNA sequencing data of 66 cell/tissue types from the ENCODE repository. [file 13058_2022_1593_MOESM3_ESM.xlsx]

## Sheet: Sheet1
RNA sequencing data of 66 cell/tissue types from the ENCODE repository
Sample	Biosample.term.name	Biosample.type	Biosample.organism	Assay	Library.made.from	Library.depleted.in	Library.strand.specific	Biological.replicate.s.	Technical.replicate.s.	numIR	LibType
ENCFF023ZHK	spleen	tissue	Homo sapiens	RNA-seq	RNA	rRNA	strand-specific	1	1_1	15323	rRNA-
ENCFF584FBF	liver	tissue	Homo sapiens	RNA-seq	RNA	rRNA	strand-specific	1	1_1	15041	rRNA-
ENCFF184YUO	liver	tissue	Homo sapiens	RNA-seq	RNA	rRNA	strand-specific	2	2_1	15019	rRNA-
ENCFF066DLT	thoracic aorta	tissue	Homo sapiens	RNA-seq	RNA	rRNA	strand-specific	1	1_1	14761	rRNA-
ENCFF568GFK	mesenchymal stem cell of adipose	primary cell	Homo sapiens	RNA-seq	RNA	rRNA	strand-specific	2	2_1	14725	rRNA-
ENCFF745AJY	mesenchymal stem cell of adipose	primary cell	Homo sapiens	RNA-seq	RNA	rRNA	strand-specific	2	2_1	14590	rRNA-
ENCFF894WPA	thyroid gland	tissue	Homo sapiens	RNA-seq	RNA	rRNA	strand-specific	1	1_2	14211	rRNA-
ENCFF901GJD	suprapubic skin	tissue	Homo sapiens	RNA-seq	RNA	rRNA	strand-specific	1	1_1	14209	rRNA-
ENCFF007ZLI	spleen	tissue	Homo sapiens	RNA-seq	RNA	rRNA	strand-specific	1	1_1	14201	rRNA-
ENCFF906CUZ	articular chondrocyte of knee joint	primary cell	Homo sapiens	RNA-seq	RNA	rRNA	strand-specific	2	2_1	14188	rRNA-
ENCFF819CQF	articular chondrocyte of knee joint	primary cell	Homo sapiens	RNA-seq	RNA	rRNA	strand-specific	2	2_1	14059	rRNA-
ENCFF432CKA	thoracic aorta	tissue	Homo sapiens	RNA-seq	RNA	rRNA	strand-specific	1	1_2	14023	rRNA-
ENCFF878DZE	mononuclear cell	primary cell	Homo sapiens	RNA-seq	RNA	rRNA	strand-specific	1	1_1	13998	rRNA-
ENCFF157HFY	fibroblast of dermis	primary cell	Homo sapiens	RNA-seq	RNA	rRNA	strand-specific	1	1_1	13923	rRNA-
ENCFF345EEG	fibroblast of dermis	primary cell	Homo sapiens	RNA-seq	RNA	rRNA	strand-specific	1	1_1	13787	rRNA-
ENCFF773WSO	esophagus squamous epithelium	tissue	Homo sapiens	RNA-seq	RNA	rRNA	strand-specific	1	1_1	13751	rRNA-
ENCFF687AOD	breast epithelium	tissue	Homo sapiens	RNA-seq	RNA	rRNA	strand-specific	1	1_1	13691	rRNA-
ENCFF863TUM	omental fat pad	tissue	Homo sapiens	RNA-seq	RNA	rRNA	strand-specific	1	1_1	13607	rRNA-
ENCFF537NDA	spleen	tissue	Homo sapiens	RNA-seq	RNA	rRNA	strand-specific	1	1_1	13195	rRNA-
ENCFF556CXW	osteoblast	primary cell	Homo sapiens	RNA-seq	RNA	rRNA	strand-specific	2	2_1	13105	rRNA-
ENCFF463ZNL	testis	tissue	Homo sapiens	RNA-seq	RNA	rRNA	strand-specific	1	1_1	13095	rRNA-
ENCFF456ZRS	fibroblast of dermis	primary cell	Homo sapiens	RNA-seq	RNA	rRNA	strand-specific	2	2_1	13050	rRNA-
ENCFF608ZHI	osteoblast	primary cell	Homo sapiens	RNA-seq	RNA	rRNA	strand-specific	2	2_1	12977	rRNA-
ENCFF331CGL	heart	tissue	Homo sapiens	RNA-seq	RNA	rRNA	strand-specific	1	1_1	12922	rRNA-
ENCFF325NGX	testis	tissue	Homo sapiens	RNA-seq	RNA	rRNA	strand-specific	1	1_1	12916	rRNA-
ENCFF154SFL	fibroblast of dermis	primary cell	Homo sapiens	RNA-seq	RNA	rRNA	strand-specific	2	2_1	12916	rRNA-
ENCFF272UGL	mesenchymal stem cell of the bone marrow	primary cell	Homo sapiens	RNA-seq	RNA	rRNA	strand-specific	2	2_1	12833	rRNA-
ENCFF187XBA	body of pancreas	tissue	Homo sapiens	RNA-seq	RNA	rRNA	strand-specific	1	1_1	12778	rRNA-
ENCFF588SFC	breast epithelium	tissue	Homo sapiens	RNA-seq	RNA	rRNA	strand-specific	1	1_1	12742	rRNA-
ENCFF512TSP	mesenchymal stem cell of the bone marrow	primary cell	Homo sapiens	RNA-seq	RNA	rRNA	strand-specific	2	2_1	12700	rRNA-
ENCFF471GPX	thoracic aorta endothelial cell	primary cell	Homo sapiens	RNA-seq	RNA	rRNA	strand-specific	2	2_1	12691	rRNA-
ENCFF805UEQ	thoracic aorta endothelial cell	primary cell	Homo sapiens	RNA-seq	RNA	rRNA	strand-specific	1	1_1	12689	rRNA-
ENCFF040ULF	subcutaneous preadipocyte	primary cell	Homo sapiens	RNA-seq	RNA	rRNA	strand-specific	1	1_1	12612	rRNA-
ENCFF180FRE	thoracic aorta endothelial cell	primary cell	Homo sapiens	RNA-seq	RNA	rRNA	strand-specific	1	1_1	12592	rRNA-
ENCFF337XBW	thoracic aorta endothelial cell	primary cell	Homo sapiens	RNA-seq	RNA	rRNA	strand-specific	2	2_1	12577	rRNA-
ENCFF476RZH	subcutaneous preadipocyte	primary cell	Homo sapiens	RNA-seq	RNA	rRNA	strand-specific	1	1_1	12486	rRNA-
ENCFF959OZX	upper lobe of left lung	tissue	Homo sapiens	RNA-seq	RNA	rRNA	strand-specific	1	1_1	12322	rRNA-
ENCFF312PZE	fibroblast of the aortic adventitia	primary cell	Homo sapiens	RNA-seq	RNA	rRNA	strand-specific	2	2_1	12317	rRNA-
ENCFF399BXT	articular chondrocyte of knee joint	primary cell	Homo sapiens	RNA-seq	RNA	rRNA	strand-specific	1	1_1	12306	rRNA-
ENCFF146SZI	osteoblast	primary cell	Homo sapiens	RNA-seq	RNA	rRNA	strand-specific	1	1_1	12236	rRNA-
ENCFF437XAA	fibroblast of the aortic adventitia	primary cell	Homo sapiens	RNA-seq	RNA	rRNA	strand-specific	2	2_1	12204	rRNA-
ENCFF397MSN	articular chondrocyte of knee joint	primary cell	Homo sapiens	RNA-seq	RNA	rRNA	strand-specific	1	1_1	12189	rRNA-
ENCFF821OSB	hair follicle dermal papilla cell	primary cell	Homo sapiens	RNA-seq	RNA	rRNA	strand-specific	2	2_1	12177	rRNA-
ENCFF665BOE	thyroid gland	tissue	Homo sapiens	RNA-seq	RNA	rRNA	strand-specific	1	1_1	12138	rRNA-
ENCFF469QAL	osteoblast	primary cell	Homo sapiens	RNA-seq	RNA	rRNA	strand-specific	1	1_1	12095	rRNA-
ENCFF194PPR	hair follicle dermal papilla cell	primary cell	Homo sapiens	RNA-seq	RNA	rRNA	strand-specific	2	2_1	12048	rRNA-
ENCFF404WVV	thyroid gland	tissue	Homo sapiens	RNA-seq	RNA	rRNA	strand-specific	1	1_2	11890	rRNA-
ENCFF383ZYZ	mesenchymal stem cell of the bone marrow	primary cell	Homo sapiens	RNA-seq	RNA	rRNA	strand-specific	1	1_1	11887	rRNA-
ENCFF944WKQ	mesenchymal stem cell of the bone marrow	primary cell	Homo sapiens	RNA-seq	RNA	rRNA	strand-specific	1	1_1	11777	rRNA-
ENCFF926ARX	ovary	tissue	Homo sapiens	RNA-seq	RNA	rRNA	strand-specific	1	1_1	11764	rRNA-
ENCFF170TJU	esophagus squamous epithelium	tissue	Homo sapiens	RNA-seq	RNA	rRNA	strand-specific	1	1_1	11722	rRNA-
ENCFF170BOC	thyroid gland	tissue	Homo sapiens	RNA-seq	RNA	rRNA	strand-specific	1	1_1	11642	rRNA-
ENCFF022AJB	adrenal gland	tissue	Homo sapiens	RNA-seq	RNA	rRNA	strand-specific	1	1_2	11128	rRNA-
ENCFF428KMB	tibial nerve	tissue	Homo sapiens	RNA-seq	RNA	rRNA	strand-specific	1	1_1	11094	rRNA-
ENCFF274DJM	vein endothelial cell	primary cell	Homo sapiens	RNA-seq	RNA	rRNA	strand-specific	1	1_1	11037	rRNA-
ENCFF221ETF	subcutaneous adipose tissue	tissue	Homo sapiens	RNA-seq	RNA	rRNA	strand-specific	1	1_1	10942	rRNA-
ENCFF682HTU	vein endothelial cell	primary cell	Homo sapiens	RNA-seq	RNA	rRNA	strand-specific	1	1_1	10940	rRNA-
ENCFF864WZG	melanocyte of skin	primary cell	Homo sapiens	RNA-seq	RNA	rRNA	strand-specific	1	1_1	10937	rRNA-
ENCFF814SRA	Peyer's patch	tissue	Homo sapiens	RNA-seq	RNA	rRNA	strand-specific	1	1_1	10929	rRNA-
ENCFF025WMR	mesenchymal stem cell of adipose	primary cell	Homo sapiens	RNA-seq	RNA	rRNA	strand-specific	1	1_1	10923	rRNA-
ENCFF017KFE	mesenchymal stem cell of adipose	primary cell	Homo sapiens	RNA-seq	RNA	rRNA	strand-specific	1	1_1	10825	rRNA-
ENCFF925DSP	melanocyte of skin	primary cell	Homo sapiens	RNA-seq	RNA	rRNA	strand-specific	1	1_1	10824	rRNA-
ENCFF039JUE	subcutaneous adipose tissue	tissue	Homo sapiens	RNA-seq	RNA	rRNA	strand-specific	1	1_1	10764	rRNA-
ENCFF691HXU	ovary	tissue	Homo sapiens	RNA-seq	RNA	rRNA	strand-specific	1	1_1	10533	rRNA-
ENCFF230EPW	sigmoid colon	tissue	Homo sapiens	RNA-seq	RNA	rRNA	strand-specific	1	1_1	10476	rRNA-
ENCFF110YXM	tibial nerve	tissue	Homo sapiens	RNA-seq	RNA	rRNA	strand-specific	1	1_1	10365	rRNA-
ENCFF787XNZ	subcutaneous preadipocyte	primary cell	Homo sapiens	RNA-seq	RNA	rRNA	strand-specific	2	2_1	10339	rRNA-
ENCFF939UYO	upper lobe of left lung	tissue	Homo sapiens	RNA-seq	RNA	rRNA	strand-specific	1	1_1	10308	rRNA-
ENCFF551ZIH	omental fat pad	tissue	Homo sapiens	RNA-seq	RNA	rRNA	strand-specific	1	1_1	10294	rRNA-
ENCFF927RWQ	subcutaneous preadipocyte	primary cell	Homo sapiens	RNA-seq	RNA	rRNA	strand-specific	2	2_1	10226	rRNA-
ENCFF165SZN	hair follicle dermal papilla cell	primary cell	Homo sapiens	RNA-seq	RNA	rRNA	strand-specific	1	1_1	10095	rRNA-
ENCFF270UHQ	sigmoid colon	tissue	Homo sapiens	RNA-seq	RNA	rRNA	strand-specific	1	1_1	10070	rRNA-
ENCFF150XHQ	hair follicle dermal papilla cell	primary cell	Homo sapiens	RNA-seq	RNA	rRNA	strand-specific	1	1_1	9976	rRNA-
ENCFF815DVC	vagina	tissue	Homo sapiens	RNA-seq	RNA	rRNA	strand-specific	1	1_1	9943	rRNA-
ENCFF922NIO	thyroid gland	tissue	Homo sapiens	RNA-seq	RNA	rRNA	strand-specific	1	1_1	9926	rRNA-
ENCFF682OMJ	uterine smooth muscle cell	primary cell	Homo sapiens	RNA-seq	RNA	rRNA	strand-specific	1	1_1	9830	rRNA-
ENCFF859BAS	smooth muscle cell of trachea	primary cell	Homo sapiens	RNA-seq	RNA	rRNA	strand-specific	2	2_1	9808	rRNA-
ENCFF470XVM	upper lobe of left lung	tissue	Homo sapiens	RNA-seq	RNA	rRNA	strand-specific	1	1_1	9789	rRNA-
ENCFF868HAC	gastroesophageal sphincter	tissue	Homo sapiens	RNA-seq	RNA	rRNA	strand-specific	1	1_1	9709	rRNA-
ENCFF508NZA	mammary epithelial cell	primary cell	Homo sapiens	RNA-seq	RNA	rRNA	strand-specific	1	1_1	9687	rRNA-
ENCFF397KPR	mammary epithelial cell	primary cell	Homo sapiens	RNA-seq	RNA	rRNA	strand-specific	1	1_1	9614	rRNA-
ENCFF656QRL	bladder microvascular endothelial cell	primary cell	Homo sapiens	RNA-seq	RNA	rRNA	strand-specific	1	1_1	9528	rRNA-
ENCFF457WYV	tibial nerve	tissue	Homo sapiens	RNA-seq	RNA	rRNA	strand-specific	1	1_1	9480	rRNA-
ENCFF271QPD	gastroesophageal sphincter	tissue	Homo sapiens	RNA-seq	RNA	rRNA	strand-specific	1	1_1	9329	rRNA-
ENCFF432PRT	thoracic aorta	tissue	Homo sapiens	RNA-seq	RNA	rRNA	strand-specific	1	1_1	9295	rRNA-
ENCFF720HJX	vein endothelial cell	primary cell	Homo sapiens	RNA-seq	RNA	rRNA	strand-specific	2	2_1	9228	rRNA-
ENCFF626FPH	sigmoid colon	tissue	Homo sapiens	RNA-seq	RNA	rRNA	strand-specific	1	1_1	9215	rRNA-
ENCFF706HJJ	skeletal muscle satellite cell	primary cell	Homo sapiens	RNA-seq	RNA	rRNA	strand-specific	1	1_1	9166	rRNA-
ENCFF229LRZ	vein endothelial cell	primary cell	Homo sapiens	RNA-seq	RNA	rRNA	strand-specific	2	2_1	9154	rRNA-
ENCFF484FSO	uterine smooth muscle cell	primary cell	Homo sapiens	RNA-seq	RNA	rRNA	strand-specific	2	2_1	9151	rRNA-
ENCFF285YNG	skeletal muscle satellite cell	primary cell	Homo sapiens	RNA-seq	RNA	rRNA	strand-specific	1	1_1	9070	rRNA-
ENCFF888QSQ	adrenal gland	tissue	Homo sapiens	RNA-seq	RNA	rRNA	strand-specific	1	1_1	9033	rRNA-
ENCFF504LTC	tibial nerve	tissue	Homo sapiens	RNA-seq	RNA	rRNA	strand-specific	1	1_1	8942	rRNA-
ENCFF191AVT	omental fat pad	tissue	Homo sapiens	RNA-seq	RNA	rRNA	strand-specific	1	1_1	8935	rRNA-
ENCFF455XJY	melanocyte of skin	primary cell	Homo sapiens	RNA-seq	RNA	rRNA	strand-specific	2	2_1	8855	rRNA-
ENCFF070UKL	body of pancreas	tissue	Homo sapiens	RNA-seq	RNA	rRNA	strand-specific	1	1_1	8791	rRNA-
ENCFF363OAK	melanocyte of skin	primary cell	Homo sapiens	RNA-seq	RNA	rRNA	strand-specific	2	2_1	8776	rRNA-
ENCFF807ODZ	aortic smooth muscle cell	primary cell	Homo sapiens	RNA-seq	RNA	rRNA	strand-specific	1	1_1	8468	rRNA-
ENCFF287YML	bronchial smooth muscle cell	primary cell	Homo sapiens	RNA-seq	RNA	rRNA	strand-specific	2	2_1	8456	rRNA-
ENCFF689WEZ	endothelial cell of coronary artery	primary cell	Homo sapiens	RNA-seq	RNA	rRNA	strand-specific	1	1_1	8270	rRNA-
ENCFF178ZZZ	stomach	tissue	Homo sapiens	RNA-seq	RNA	rRNA	strand-specific	1	1_1	8153	rRNA-
ENCFF750FGB	regular cardiac myocyte	primary cell	Homo sapiens	RNA-seq	RNA	rRNA	strand-specific	1	1_1	8115	rRNA-
ENCFF087LVI	sigmoid colon	tissue	Homo sapiens	RNA-seq	RNA	rRNA	strand-specific	1	1_1	7945	rRNA-
ENCFF477LWN	smooth muscle cell of bladder	primary cell	Homo sapiens	RNA-seq	RNA	rRNA	strand-specific	2	2_1	7822	rRNA-
ENCFF954JBN	aortic smooth muscle cell	primary cell	Homo sapiens	RNA-seq	RNA	rRNA	strand-specific	2	2_1	7689	rRNA-
ENCFF655PEP	smooth muscle cell of bladder	primary cell	Homo sapiens	RNA-seq	RNA	rRNA	strand-specific	1	1_1	7605	rRNA-
ENCFF422LYL	bronchial epithelial cell	primary cell	Homo sapiens	RNA-seq	RNA	rRNA	strand-specific	2	2_1	7484	rRNA-
ENCFF627WJM	gastrocnemius medialis	tissue	Homo sapiens	RNA-seq	RNA	rRNA	strand-specific	1	1_1	7402	rRNA-
ENCFF078GCS	skeletal muscle satellite cell	primary cell	Homo sapiens	RNA-seq	RNA	rRNA	strand-specific	2	2_1	7401	rRNA-
ENCFF917UKI	skeletal muscle satellite cell	primary cell	Homo sapiens	RNA-seq	RNA	rRNA	strand-specific	2	2_1	7319	rRNA-
ENCFF470IBV	lower leg skin	tissue	Homo sapiens	RNA-seq	RNA	rRNA	strand-specific	1	1_1	7277	rRNA-
ENCFF873DKC	bronchial epithelial cell	primary cell	Homo sapiens	RNA-seq	RNA	rRNA	strand-specific	1	1_1	7223	rRNA-
ENCFF335PJO	smooth muscle cell of the pulmonary artery	primary cell	Homo sapiens	RNA-seq	RNA	rRNA	strand-specific	2	2_1	7190	rRNA-
ENCFF097KBQ	esophagus muscularis mucosa	tissue	Homo sapiens	RNA-seq	RNA	rRNA	strand-specific	1	1_1	7115	rRNA-
ENCFF797PHV	smooth muscle cell of the pulmonary artery	primary cell	Homo sapiens	RNA-seq	RNA	rRNA	strand-specific	1	1_1	7096	rRNA-
ENCFF954CQF	fibroblast of the aortic adventitia	primary cell	Homo sapiens	RNA-seq	RNA	rRNA	strand-specific	1	1_1	6849	rRNA-
ENCFF672HLD	fibroblast of lung	primary cell	Homo sapiens	RNA-seq	RNA	rRNA	strand-specific	2	2_1	6847	rRNA-
ENCFF265ECK	right lobe of liver	tissue	Homo sapiens	RNA-seq	RNA	rRNA	strand-specific	1	1_1	6783	rRNA-
ENCFF681DHV	fibroblast of the aortic adventitia	primary cell	Homo sapiens	RNA-seq	RNA	rRNA	strand-specific	1	1_1	6723	rRNA-
ENCFF547QTJ	gastrocnemius medialis	tissue	Homo sapiens	RNA-seq	RNA	rRNA	strand-specific	1	1_2	6666	rRNA-
ENCFF529CXK	smooth muscle cell of trachea	primary cell	Homo sapiens	RNA-seq	RNA	rRNA	strand-specific	1	1_1	6638	rRNA-
ENCFF376DYS	bronchial smooth muscle cell	primary cell	Homo sapiens	RNA-seq	RNA	rRNA	strand-specific	1	1_1	6576	rRNA-
ENCFF896AAZ	fibroblast of lung	primary cell	Homo sapiens	RNA-seq	RNA	rRNA	strand-specific	1	1_1	6396	rRNA-
ENCFF525OWK	pulmonary artery endothelial cell	primary cell	Homo sapiens	RNA-seq	RNA	rRNA	strand-specific	1	1_1	6166	rRNA-
ENCFF731YTA	right lobe of liver	tissue	Homo sapiens	RNA-seq	RNA	rRNA	strand-specific	1	1_1	6105	rRNA-
ENCFF998ELA	endothelial cell of coronary artery	primary cell	Homo sapiens	RNA-seq	RNA	rRNA	strand-specific	2	2_1	5920	rRNA-
ENCFF263ZZQ	dermis lymphatic vessel endothelial cell	primary cell	Homo sapiens	RNA-seq	RNA	rRNA	strand-specific	1	1_1	5899	rRNA-
ENCFF524HHP	bladder microvascular endothelial cell	primary cell	Homo sapiens	RNA-seq	RNA	rRNA	strand-specific	2	2_1	5860	rRNA-
ENCFF881WFG	nasal cavity respiratory epithelium epithelial cell of viscerocranial mucosa	primary cell	Homo sapiens	RNA-seq	RNA	rRNA	strand-specific	1	1_1	5810	rRNA-
ENCFF599APT	smooth muscle cell of the coronary artery	primary cell	Homo sapiens	RNA-seq	RNA	rRNA	strand-specific	1	1_1	5637	rRNA-
ENCFF301YZK	smooth muscle cell of the coronary artery	primary cell	Homo sapiens	RNA-seq	RNA	rRNA	strand-specific	2	2_1	5632	rRNA-
ENCFF096FNU	renal cortical epithelial cell	primary cell	Homo sapiens	RNA-seq	RNA	rRNA	strand-specific	1	1_1	5524	rRNA-
ENCFF811JBB	dermis lymphatic vessel endothelial cell	primary cell	Homo sapiens	RNA-seq	RNA	rRNA	strand-specific	2	2_1	5518	rRNA-
ENCFF536HJN	regular cardiac myocyte	primary cell	Homo sapiens	RNA-seq	RNA	rRNA	strand-specific	2	2_1	5057	rRNA-
ENCFF072WPN	dermis microvascular lymphatic vessel endothelial cell	primary cell	Homo sapiens	RNA-seq	RNA	rRNA	strand-specific	2	2_1	4844	rRNA-
ENCFF022MZO	lower leg skin	tissue	Homo sapiens	RNA-seq	RNA	rRNA	strand-specific	1	1_1	4830	rRNA-
ENCFF535PXY	uterus	tissue	Homo sapiens	RNA-seq	RNA	rRNA	strand-specific	1	1_1	4787	rRNA-
ENCFF406GWX	pulmonary artery endothelial cell	primary cell	Homo sapiens	RNA-seq	RNA	rRNA	strand-specific	2	2_1	4622	rRNA-
ENCFF276QUS	dermis microvascular lymphatic vessel endothelial cell	primary cell	Homo sapiens	RNA-seq	RNA	rRNA	strand-specific	1	1_1	4461	rRNA-
ENCFF549SFG	esophagus muscularis mucosa	tissue	Homo sapiens	RNA-seq	RNA	rRNA	strand-specific	1	1_1	4343	rRNA-
ENCFF053EDJ	lung microvascular endothelial cell	primary cell	Homo sapiens	RNA-seq	RNA	rRNA	strand-specific	1	1_1	3999	rRNA-
ENCFF164UED	nasal cavity respiratory epithelium epithelial cell of viscerocranial mucosa	primary cell	Homo sapiens	RNA-seq	RNA	rRNA	strand-specific	2	2_1	3902	rRNA-
ENCFF019DAW	lower leg skin	tissue	Homo sapiens	RNA-seq	RNA	rRNA	strand-specific	1	1_1	3837	rRNA-
ENCFF084ILW	esophagus muscularis mucosa	tissue	Homo sapiens	RNA-seq	RNA	rRNA	strand-specific	1	1_1	3797	rRNA-
ENCFF998ZKA	tracheal epithelial cell	primary cell	Homo sapiens	RNA-seq	RNA	rRNA	strand-specific	1	1_1	3637	rRNA-
ENCFF941OLS	tracheal epithelial cell	primary cell	Homo sapiens	RNA-seq	RNA	rRNA	strand-specific	2	2_1	3578	rRNA-
ENCFF369MRD	uterus	tissue	Homo sapiens	RNA-seq	RNA	rRNA	strand-specific	1	1_1	3444	rRNA-
ENCFF267SGE	prostate gland	tissue	Homo sapiens	RNA-seq	RNA	rRNA	strand-specific	1	1_1	3047	rRNA-
ENCFF757DPD	gastroesophageal sphincter	tissue	Homo sapiens	RNA-seq	RNA	rRNA	strand-specific	1	1_1	3023	rRNA-
ENCFF477VYV	stomach	tissue	Homo sapiens	RNA-seq	RNA	rRNA	strand-specific	1	1_1	3002	rRNA-
ENCFF874MUB	cardiac ventricle fibroblast	primary cell	Homo sapiens	RNA-seq	RNA	rRNA	strand-specific	1	1_1	2729	rRNA-
ENCFF596YXV	cardiac ventricle fibroblast	primary cell	Homo sapiens	RNA-seq	RNA	rRNA	strand-specific	2	2_1	2657	rRNA-
ENCFF334FCA	lung microvascular endothelial cell	primary cell	Homo sapiens	RNA-seq	RNA	rRNA	strand-specific	2	2_1	2601	rRNA-
ENCFF887QDG	ascending aorta	tissue	Homo sapiens	RNA-seq	RNA	rRNA	strand-specific	1	1_1	2424	rRNA-
ENCFF597RMI	esophagus muscularis mucosa	tissue	Homo sapiens	RNA-seq	RNA	rRNA	strand-specific	1	1_1	2262	rRNA-
ENCFF898TFB	renal cortical epithelial cell	primary cell	Homo sapiens	RNA-seq	RNA	rRNA	strand-specific	2	2_1	2247	rRNA-
ENCFF034UET	adrenal gland	tissue	Homo sapiens	RNA-seq	RNA	rRNA	strand-specific	1	1_1	2059	rRNA-
ENCFF054ZIN	hair follicular keratinocyte	primary cell	Homo sapiens	RNA-seq	RNA	rRNA	strand-specific	1	1_1	1992	rRNA-
ENCFF926YDV	hair follicular keratinocyte	primary cell	Homo sapiens	RNA-seq	RNA	rRNA	strand-specific	2	2_1	1968	rRNA-
ENCFF097RGW	mammary microvascular endothelial cell	primary cell	Homo sapiens	RNA-seq	RNA	rRNA	strand-specific	1	1_1	1957	rRNA-
ENCFF955THM	adrenal gland	tissue	Homo sapiens	RNA-seq	RNA	rRNA	strand-specific	1	1_1	1882	rRNA-
ENCFF293VLT	mammary microvascular endothelial cell	primary cell	Homo sapiens	RNA-seq	RNA	rRNA	strand-specific	2	2_1	1692	rRNA-
ENCFF327RNW	endometrial microvascular endothelial cells	primary cell	Homo sapiens	RNA-seq	RNA	rRNA	strand-specific	1	1_1	1636	rRNA-
ENCFF306MRG	adrenal gland	tissue	Homo sapiens	RNA-seq	RNA	rRNA	strand-specific	1	1_1	1626	rRNA-
ENCFF338RUV	myometrial cell	primary cell	Homo sapiens	RNA-seq	RNA	rRNA	strand-specific	1	1_1	1503	rRNA-
ENCFF121WPN	gastrocnemius medialis	tissue	Homo sapiens	RNA-seq	RNA	rRNA	strand-specific	1	1_1	1417	rRNA-
ENCFF451JYS	endometrial microvascular endothelial cells	primary cell	Homo sapiens	RNA-seq	RNA	rRNA	strand-specific	2	2_1	1393	rRNA-
ENCFF499NGC	myometrial cell	primary cell	Homo sapiens	RNA-seq	RNA	rRNA	strand-specific	2	2_1	1317	rRNA-
ENCFF557RBJ	gastrocnemius medialis	tissue	Homo sapiens	RNA-seq	RNA	rRNA	strand-specific	1	1_1	1307	rRNA-
ENCFF321YCF	gastroesophageal sphincter	tissue	Homo sapiens	RNA-seq	RNA	rRNA	strand-specific	1	1_1	1256	rRNA-
ENCFF813PAZ	gastrocnemius medialis	tissue	Homo sapiens	RNA-seq	RNA	rRNA	strand-specific	1	1_1	1162	rRNA-
ENCFF303KUR	thyroid gland	tissue	Homo sapiens	RNA-seq	RNA	rRNA	strand-specific	1	1_1	239	rRNA-
